# Supplementary material for: Genetic structure of SARS-CoV-2 reflects clonal superspreading and multiple independent introduction events, North-Rhine Westphalia, Germany, February and March 2020
Source: Euro Surveill. 2020 Jun 4;25(22):2000746. doi: 10.2807/1560-7917.ES.2020.25.22.2000746 (PMC7336109; doi:10.2807/1560-7917.ES.2020.25.22.2000746)
Supplement: Supplementary Table S1 [file 2000746_DILTHEY_Supplementary_Table_S1.xlsx]

## Sheet: Note
This supplementary material is hosted by Eurosurveillance as supporting information alongside the article 'Genetic structure of SARS-CoV-2 reflects clonal superspreading and multiple independent introduction events, North-Rhine Westphalia, Germany, February and March 2020', on behalf of the authors, who remain responsible for the accuracy and appropriateness of the content. The same standards for…

## Sheet: Table
Genome length	29903
				Nanopore					Illumina
Sequencing Run	BioSample ID	Internal ID	Ct value	Method	Reads	Bases [10^6]	Mean coverage	Fraction human reads	Reads	Bases [10^6]	Mean coverage	Fraction human reads
NRW-2.1	SAMN14652901	1	-	Flongle	82329	34.562	1151.18	0.004	2010840	503.173	16826.8	0.0008
NRW-03	SAMN14652902	2	-	MinION BC12	1040908	532.884	17800.8	0.0011	3107438	777.622	26004.8	0.0009
NRW-04	SAMN14652903	3	-	MinION BC12	941358	482.421	16126.4	0.0004	3041552	760.998	25448.9	0.0007
NRW-05	SAMN14652904	4	-	MinION BC12	905280	462.028	15443.2	0.0005	2356272	589.526	19714.6	0.0012
NRW-06	SAMN14652905	5	-	MinION BC12	814043	415.835	13902	0.0003	1583588	396.053	13244.6	0.0004
NRW-07	SAMN14652906	6	-	MinION BC12	1009497	516.945	17270.1	0.001	2105178	526.724	17614.4	0.0002
NRW-08	SAMN14652907	7	-	MinION BC12	747137	381.658	12758.1	0.0004	1751238	437.93	14645	0.0003
NRW-01	SAMN14652900	8	-	Flongle	183037	74.12	2477.69	0.0004	2058156	514.96	17221	0.0003
NRW-09	SAMN14652908	9	-	MinION BC12	762328	390.436	13047.6	0.0007	2286650	571.912	19125.6	0.0008
NRW-10	SAMN14652909	10	-	MinION BC12	886831	453.724	15162.6	0.0007	2606026	652.196	21810.4	0.0006
NRW-11	SAMN14652910	12	-	MinION BC12	589405	300.723	10049.6	0.0007	3271354	818.196	27361.7	0.0007
NRW-12	SAMN14652911	14	21.2	MinION BC12	816770	419.131	14003.7	0.0009	-	-	-	-
NRW-13	SAMN14652912	15	21.4	MinION BC12	1136096	582.212	19448.6	0.0011	-	-	-	-
NRW-14	SAMN14652913	16	19.02	MinION BC12	809312	415.174	13871.5	0.0009	-	-	-	-
NRW-15	SAMN14652914	17	17.6	MinION BC12	885085	453.396	15151.6	0.0007	-	-	-	-
NRW-16	SAMN14652915	18	17.5	MinION BC12	748351	382.7	12787.8	0.0008	-	-	-	-
NRW-17	SAMN14652916	19	19.4	MinION BC12	1006169	515.865	17235.8	0.0009	-	-	-	-
NRW-18	SAMN14652917	20	20.1	MinION BC12	711653	363.638	12150.9	0.0008	-	-	-	-
NRW-19	SAMN14652918	21	20.1	MinION BC12	756339	387.252	12939.9	0.0008	-	-	-	-
NRW-20	SAMN14652919	22	19.1	MinION BC12	728875	374.261	12505.8	0.0008	-	-	-	-
NRW-21	SAMN14652920	23	20	MinION BC12	518304	265.158	8859.29	0.0009	-	-	-	-
NRW-22	SAMN14652921	24	20.8	MinION BC12	831763	425.701	14217.6	0.0013	-	-	-	-
NRW-23	SAMN14652922	25	18	MinION BC12	599221	306.594	10243.7	0.0009	-	-	-	-
NRW-24	SAMN14652923	26	20.6	MinION BC12	451450	231.943	7754.19	0.0003	-	-	-	-
NRW-25	SAMN14652924	27	19.7	MinION BC12	517334	265.751	8882.66	0.0005	-	-	-	-
NRW-26	SAMN14652925	28	16.5	MinION BC12	464574	238.694	7980.68	0.0002	-	-	-	-
NRW-27	SAMN14652926	29	18	MinION BC12	481764	247.039	8259.69	0.0002	-	-	-	-
NRW-28	SAMN14652927	30	17.9	MinION BC12	496381	254.215	8499.62	0.0002	-	-	-	-
NRW-29	SAMN14652928	31	20.5	MinION BC12	604786	310.539	10381.8	0.0003	-	-	-	-
NRW-30	SAMN14652929	32	18.01	MinION BC12	516814	264.9	8855.1	0.0004	-	-	-	-
NRW-31	SAMN14652930	33	17.6	MinION BC12	636429	326.824	10926.2	0.0003	-	-	-	-
NRW-32	SAMN14652931	34	19.6	MinION BC12	496825	255.414	8538.85	0.0003	-	-	-	-
NRW-33	SAMN14652932	35	16.8	MinION BC12	521899	268.065	8961.8	0.0003	-	-	-	-
NRW-34	SAMN14652933	36	19.3	MinION BC12	610620	313.605	10484.3	0.0003	-	-	-	-
NRW-35	SAMN14652934	37	20.2	MinION BC12	397605	203.867	6815.56	0.0003	-	-	-	-
NRW-36	SAMN14652935	38	20.3	MinION BC24	72067	36.9914	1236.43	0.0005	-	-	-	-
NRW-37	SAMN14652936	39	19.3	MinION BC24	108508	55.6662	1859.33	0.0012	-	-	-	-
NRW-38	SAMN14652937	40	19.4	MinION BC24	98235	50.3718	1683.33	0.0007	-	-	-	-
NRW-39	SAMN14652938	41	14.6	MinION BC24	98203	50.2596	1679.75	0.0006	-	-	-	-
NRW-40	SAMN14652939	42	16	MinION BC24	113255	57.957	1937.2	0.0005	-	-	-	-
NRW-41	SAMN14652940	43	15.3	MinION BC24	154829	79.4652	2654.77	0.001	-	-	-	-
NRW-42	SAMN14652941	44	20.8	MinION BC24	127019	65.0133	2172.84	0.0006	-	-	-	-
NRW-43	SAMN14652942	45	20.8	MinION BC24	103587	53.1181	1775.28	0.0006	-	-	-	-
NRW-44	SAMN14652943	46	14.5	MinION BC24	107494	55.2021	1844.93	0.0006	-	-	-	-
NRW-54	SAMN14652944	54	-	MinION BC24	63983	32.8186	1096.73	0.0007	-	-	-	-
NRW-55	SAMN14652945	55	-	MinION BC24	80550	41.2971	1380.34	0.0005	-	-	-	-
NRW-45	SAMN14652946	56	-	MinION BC24	75223	38.613	1290.5	0.0006	-	-	-	-
NRW-46	SAMN14652947	59	-	MinION BC24	94133	48.2574	1612.99	0.0005	-	-	-	-
NRW-47	SAMN14652948	60	-	MinION BC24	85153	43.6458	1458.41	0.0008	-	-	-	-
NRW-48	SAMN14652949	61	-	MinION BC24	115971	59.3454	1983.41	0.0006	-	-	-	-
NRW-49	SAMN14652950	62	23.79	MinION BC24	71945	36.8996	1233.11	0.0007	-	-	-	-
NRW-50	SAMN14652951	63	22.4	MinION BC24	82398	42.2309	1411.56	0.0005	-	-	-	-
NRW-51	SAMN14652952	64	25	MinION BC24	80920	41.5081	1386.98	0.0008	-	-	-	-
NRW-52	SAMN14652953	65	23.4	MinION BC24	111479	57.178	1911.16	0.0005	-	-	-	-
NRW-53	SAMN14652954	66	22.35	MinION BC24	61240	31.3767	1048.76	0.0005	-	-	-	-
NRW-31-repeat	SAMN14652930	-	-	Flongle	90727	48.73	1626.02	0.0022	-	-	-	-
NRW-39-direct-cDNA-random-hexamers	SAMN14652938	-	-	Flongle	132766	73.92	12.6072	0.9949	-	-	-	-
NRW-39-direct-cDNA-20-artic-primers	SAMN14652938	-	-	Flongle	127811	101.44	335.499	0.9011	-	-	-	-
