# Supplementary material for: Genetic structure of SARS-CoV-2 reflects clonal superspreading and multiple independent introduction events, North-Rhine Westphalia, Germany, February and March 2020
Source: Euro Surveill. 2020 Jun 4;25(22):2000746. doi: 10.2807/1560-7917.ES.2020.25.22.2000746 (PMC7336109; doi:10.2807/1560-7917.ES.2020.25.22.2000746)
Supplement: Supplementary Table S2 [file 2000746_DILTHEY_Supplementary_Table_S2.xlsx]

## Sheet: Note
This supplementary material is hosted by Eurosurveillance as supporting information alongside the article 'Genetic structure of SARS-CoV-2 reflects clonal superspreading and multiple independent introduction events, North-Rhine Westphalia, Germany, February and March 2020', on behalf of the authors, who remain responsible for the accuracy and appropriateness of the content. The same standards for…

## Sheet: Assembly summary
Sample ID	Date	Location	Number of undefined ("N")_x000D_ characters in assembly	Number of polymorphic positions, excluding "N"s	Number of ambiguous polymorphic positions	210	241	514	658	900	1059	1397	1440	1820	2480	2558	2891	3011	3037	3283	3451	3675	4655	4886	5861	7798	8109	8422	8599	8782	10356	10969	11083	11182	11638	12715	13225	13494	13531	14408	14805	15380	17247	17410	17443	17470	20887	21137	21372
Wuhan reference (MN908947.3)			0	0	0	G	C	T	T	C	C	G	G	G	A	C	G	T	C	T	T	A	C	C	G	G	C	G	T	C	A	C	G	T	T	A	C	T	G	C	C	G	T	C	G	C	G	A	G
NRW-01	2020-02-28	Heinsberg district	157	6	0	G	C	T	T	C	C	G	A	G	A	C	A	T	C	T	T	A	T	C	G	G	C	A	T	C	A	C	G	T	T	A	C	T	G	C	C	G	T	C	G	C	G	A	G
NRW-02-1	2020-02-25	Heinsberg district	124	2	0	G	C	T	T	C	C	G	A	G	A	C	A	T	C	T	T	A	C	C	G	G	C	G	T	C	A	C	G	T	T	A	C	T	G	C	C	G	T	C	G	C	G	A	G
NRW-03	2020-02-26	Heinsberg district	413	2	0	G	C	T	T	C	C	G	A	G	A	C	A	T	C	T	T	A	C	C	G	G	C	G	T	C	A	C	G	T	T	A	C	T	G	C	C	G	T	C	G	C	G	A	G
NRW-04	2020-02-26	Heinsberg district	121	4	1	G	C	T	T	C	C	G	A	G	A	C	A	T	C	T	T	A	T	C	G	G	C	G	T	C	A	C	G	T	T	A	C	T	G	C	C	G	T	C	G	C	G	A	G
NRW-05	2020-02-26	Heinsberg district	477	2	0	G	C	T	T	C	C	G	A	G	A	C	A	T	C	T	T	A	C	C	G	G	C	G	T	C	A	C	G	T	T	A	C	T	G	C	C	G	T	C	G	C	G	A	G
NRW-06	2020-02-27	Heinsberg district	121	2	0	G	C	T	T	C	C	G	A	G	A	C	A	T	C	T	T	A	C	C	G	G	C	G	T	C	A	C	G	T	T	A	C	T	G	C	C	G	T	C	G	C	G	A	G
NRW-07	2020-02-27	Heinsberg district	970	5	0	G	C	T	T	C	C	G	A	G	A	C	A	T	C	T	T	A	T	N	G	G	C	G	T	C	A	C	G	T	T	A	C	C	G	C	C	G	T	C	G	C	G	A	G
NRW-08	2020-02-27	Heinsberg district	413	6	0	G	C	T	T	C	C	G	A	G	A	C	A	T	C	T	T	A	T	N	G	G	C	A	T	C	A	C	G	T	T	A	C	T	G	C	C	G	T	C	G	C	G	A	G
NRW-09	2020-02-28	Heinsberg district	121	3	0	G	C	T	T	C	C	G	A	G	A	C	A	T	C	T	T	A	C	C	G	G	C	G	T	C	A	C	G	T	T	A	C	T	G	C	C	G	T	C	G	C	G	A	G
NRW-10	2020-02-28	Heinsberg district	465	3	0	G	C	T	T	C	C	G	A	G	A	C	A	T	C	T	T	A	C	C	G	T	C	G	T	C	A	C	G	T	T	A	C	T	G	C	C	G	T	C	G	C	G	A	G
NRW-011	2020-03-03	Düsseldorf area	678	8	0	G	T	T	T	C	C	G	G	G	A	C	G	T	T	T	T	A	C	C	G	G	C	G	T	C	A	C	G	T	T	A	C	T	G	T	C	G	T	C	G	C	G	A	G
NRW-12	2020-03-10	Düsseldorf area	121	6	0	G	T	T	T	C	T	G	G	G	A	C	G	T	T	T	T	A	C	C	G	G	C	G	T	C	A	C	G	T	T	A	C	T	G	T	C	G	T	C	G	C	G	A	G
NRW-13	2020-03-11	Düsseldorf area	121	8	0	G	T	T	T	C	C	G	G	G	A	C	G	T	T	T	T	A	C	C	G	G	C	G	T	C	A	C	G	T	T	A	C	T	G	T	C	G	T	C	G	C	G	A	G
NRW-14	2020-03-11	Düsseldorf area	121	2	0	G	C	T	T	C	C	G	A	G	A	C	A	T	C	T	T	A	C	C	G	G	C	G	T	C	A	C	G	T	T	A	C	T	G	C	C	G	T	C	G	C	G	A	G
NRW-15	2020-03-11	Düsseldorf area	121	9	8	G	Y	Y	T	C	Y	G	G	G	A	C	G	T	Y	T	T	A	C	C	G	G	C	G	T	C	A	C	G	T	T	A	C	T	G	Y	C	G	T	T	G	C	G	A	G
NRW-16	2020-03-11	Düsseldorf area	121	2	0	G	C	T	T	C	C	G	A	G	A	C	A	T	C	T	T	A	C	C	G	G	C	G	T	C	A	C	G	T	T	A	C	T	G	C	C	G	T	C	G	C	G	A	G
NRW-17	2020-03-11	Düsseldorf area	121	2	0	G	C	T	T	C	C	G	A	G	A	C	A	T	C	T	T	A	C	C	G	G	C	G	T	C	A	C	G	T	T	A	C	T	G	C	C	G	T	C	G	C	G	A	G
NRW-18	2020-03-13	Düsseldorf area	121	6	0	G	T	T	T	C	T	G	G	G	A	C	G	T	T	T	T	A	C	C	G	G	C	G	T	C	A	C	G	T	T	A	C	T	G	T	C	G	T	C	G	C	G	A	G
NRW-19	2020-03-14	Düsseldorf area	121	7	0	G	T	T	T	C	C	G	G	G	A	C	G	T	T	T	T	A	C	C	G	G	C	G	T	C	A	C	G	T	T	A	C	T	G	T	C	G	T	C	G	C	G	A	G
NRW-20	2020-03-14	Düsseldorf area	121	6	0	G	T	T	T	C	T	G	G	G	A	C	G	T	T	T	T	A	C	C	G	G	C	G	T	C	A	C	G	T	T	A	C	T	G	T	C	G	T	C	G	C	G	A	G
NRW-21	2020-03-14	Düsseldorf area	121	6	0	G	T	T	T	C	T	G	G	G	A	C	G	T	T	T	T	A	C	C	G	G	C	G	T	C	A	C	G	T	T	A	C	T	G	T	C	G	T	C	G	C	G	A	G
NRW-22	2020-03-15	Düsseldorf area	121	6	0	G	T	T	T	C	T	G	G	G	A	C	G	T	T	T	T	A	C	C	G	G	C	G	T	C	A	C	G	T	T	A	C	T	G	T	C	G	T	C	G	C	G	A	G
NRW-23	2020-03-16	Düsseldorf area	121	6	0	G	T	T	T	C	T	G	G	G	A	C	G	T	T	T	T	A	C	C	G	G	C	G	T	C	A	C	G	T	T	A	C	T	G	T	C	G	T	C	G	C	G	A	G
NRW-24	-	Düsseldorf area	122	6	0	G	T	T	T	C	T	G	G	G	A	C	G	T	T	T	T	A	C	C	G	G	C	G	T	C	A	C	G	T	T	A	C	T	G	T	C	G	T	C	G	C	G	A	G
NRW-25	2020-03-15	Düsseldorf area	121	9	1	G	T	T	T	C	T	G	G	G	A	C	G	T	T	T	T	A	C	C	A	G	C	G	T	C	A	Y	G	T	T	A	C	T	G	T	C	T	T	C	G	C	G	A	G
NRW-26	2020-03-15	Düsseldorf area	121	6	0	G	T	T	T	C	T	G	G	G	A	C	G	T	T	T	T	A	C	C	G	G	C	G	T	C	A	C	G	T	T	A	C	T	G	T	C	G	T	C	G	C	G	A	G
NRW-27	2020-03-15	Düsseldorf area	121	10	4	G	T	T	T	C	T	G	G	G	A	C	G	T	T	T	T	A	C	C	G	G	C	G	T	C	A	C	G	T	T	A	C	T	G	T	C	G	T	C	G	C	G	A	G
NRW-28	2020-03-15	Düsseldorf area	124	6	0	G	T	T	T	C	T	G	G	G	A	C	G	T	T	T	T	A	C	C	G	G	C	G	T	C	A	C	G	T	T	A	C	T	G	T	C	N	T	C	G	C	G	A	G
NRW-29	2020-03-15	Düsseldorf area	121	7	1	G	T	T	T	C	T	G	G	G	A	C	G	T	T	T	T	A	C	C	G	G	C	G	T	C	A	C	G	T	T	A	C	T	G	T	C	G	T	C	G	C	G	A	G
NRW-30	2020-03-15	Düsseldorf area	416	5	0	G	T	T	T	C	C	G	G	G	A	C	G	T	T	T	T	A	C	C	G	G	C	G	T	C	A	C	G	T	T	A	C	T	G	T	C	G	T	C	G	C	G	G	G
NRW-31	2020-03-15	Düsseldorf area	125	13	13	K	C	T	T	C	C	G	G	G	R	Y	G	T	Y	T	T	A	C	C	G	G	C	G	T	C	A	C	K	T	T	R	C	T	G	Y	Y	G	T	C	G	C	G	A	G
NRW-32	2020-03-15	Düsseldorf area	121	7	0	G	T	T	T	C	T	G	G	G	A	C	G	T	T	T	T	A	C	C	G	G	C	G	T	C	A	C	G	T	T	A	C	T	G	T	C	G	T	C	G	C	G	A	G
NRW-33	2020-03-16	Düsseldorf area	121	8	0	G	T	T	C	C	C	G	G	G	A	C	G	T	T	T	T	A	C	T	G	G	C	G	T	C	A	C	G	T	T	A	C	T	G	T	C	G	T	C	G	C	G	A	G
NRW-34	2020-03-16	Düsseldorf area	121	7	0	G	T	T	C	C	C	G	G	G	A	C	G	T	T	T	T	A	C	C	G	G	C	G	T	C	A	C	G	T	T	A	C	T	G	T	C	G	T	C	G	C	G	A	G
NRW-35	2020-03-16	Düsseldorf area	122	7	0	G	C	T	T	C	C	G	G	A	G	T	G	T	C	A	T	A	C	C	G	G	C	G	C	C	A	C	N	T	T	A	C	T	G	C	T	G	T	C	G	C	G	A	G
NRW-36	2020-03-16	Düsseldorf area	456	7	0	G	T	T	C	C	C	G	G	G	A	C	G	T	T	T	T	A	C	C	G	G	C	G	T	C	A	C	G	T	T	A	C	T	G	T	C	G	T	C	G	C	G	A	G
NRW-37	2020-03-16	Düsseldorf area	121	6	0	G	T	T	T	C	T	G	G	G	A	C	G	T	T	T	T	A	C	C	G	G	C	G	T	C	A	C	G	T	T	A	C	T	G	T	C	G	T	C	G	C	G	A	G
NRW-38	2020-03-16	Düsseldorf area	121	7	0	G	T	T	T	C	T	G	G	G	A	C	G	T	T	T	T	A	C	C	G	G	C	G	T	C	A	C	G	T	T	A	C	T	G	T	C	T	T	C	G	C	G	A	G
NRW-39	2020-03-17	Düsseldorf area	121	7	2	G	C	T	T	C	C	G	G	G	A	C	G	T	C	T	T	R	C	C	G	G	Y	G	T	T	A	C	G	T	T	A	C	T	G	C	C	G	T	C	G	T	G	A	G
NRW-40	2020-03-17	Düsseldorf area	121	6	0	G	T	T	T	C	T	G	G	G	A	C	G	T	T	T	T	A	C	C	G	G	C	G	T	C	A	C	G	T	T	A	C	T	G	T	C	G	T	C	G	C	G	A	G
NRW-41	2020-03-18	Düsseldorf area	121	7	0	G	T	T	T	C	C	G	G	G	A	C	G	T	T	T	T	A	C	C	G	G	C	G	T	C	A	C	G	T	T	A	C	T	G	T	C	G	T	C	G	C	G	A	G
NRW-42	2020-03-18	Düsseldorf area	121	6	0	G	T	T	T	C	T	G	G	G	A	C	G	T	T	T	T	A	C	C	G	G	C	G	T	C	A	C	G	T	T	A	C	T	G	T	C	G	T	C	G	C	G	A	G
NRW-43	2020-03-19	Düsseldorf area	289	8	0	G	T	T	T	T	T	G	G	G	A	C	G	T	T	T	T	A	C	C	G	G	C	G	T	C	A	C	G	T	T	A	C	T	G	T	C	G	T	C	G	C	G	A	G
NRW-44	2020-03-19	Düsseldorf area	121	6	0	G	T	T	T	C	C	G	G	G	A	C	G	C	T	T	T	A	C	C	G	G	C	G	T	C	A	C	G	C	T	A	C	T	G	T	C	G	T	C	G	C	G	A	G
NRW-45	2020-03-20	Düsseldorf area	949	9	0	G	T	T	T	C	C	G	G	G	A	C	G	T	T	T	T	A	C	C	G	G	C	G	T	C	A	C	G	T	C	A	C	T	G	T	C	G	T	C	G	C	G	A	G
NRW-46	2020-03-21	Düsseldorf area	122	6	0	G	C	T	T	C	C	A	G	G	A	C	G	T	C	T	T	A	C	C	G	G	C	G	T	C	A	C	N	T	T	A	C	T	G	C	C	G	T	C	G	C	A	A	G
NRW-47	2020-03-20	Düsseldorf area	121	9	2	G	T	T	T	C	T	G	G	G	A	C	G	T	T	T	T	A	C	C	G	G	C	G	T	C	A	C	G	T	T	A	C	T	G	T	C	G	T	C	G	C	G	A	K
NRW-48	2020-03-23	Düsseldorf area	162	8	0	G	T	T	T	C	C	G	G	A	A	C	G	T	T	T	T	A	C	C	G	G	C	G	T	C	G	C	G	T	T	A	C	T	A	T	C	G	T	C	G	C	G	A	G
NRW-49	2020-03-10	Düsseldorf area	981	7	1	G	T	T	T	C	T	G	G	G	A	C	G	T	T	T	T	A	C	C	G	G	C	G	T	C	A	C	G	T	T	A	M	T	G	T	C	G	T	C	G	C	G	A	G
NRW-50	2020-03-11	Düsseldorf area	1001	6	1	G	C	T	T	C	C	G	A	G	A	C	A	T	C	T	C	A	C	C	G	G	C	G	T	C	A	C	G	T	T	A	C	T	G	C	C	G	T	C	T	C	G	A	G
NRW-51	2020-03-13	Düsseldorf area	1195	4	0	G	T	T	T	C	C	G	G	G	A	C	G	T	T	T	T	A	C	C	G	G	C	G	T	C	A	C	G	T	T	A	C	T	G	T	C	G	T	C	G	C	G	A	G
NRW-52	2020-03-14	Düsseldorf area	688	7	0	G	T	T	T	C	T	G	G	G	A	C	G	T	T	T	T	A	C	C	G	G	C	G	T	C	A	C	G	T	T	A	C	T	G	T	C	T	T	C	G	C	G	A	G
NRW-53	2020-03-14	Düsseldorf area	1210	6	0	G	T	T	T	C	T	G	G	G	A	C	G	T	T	T	T	A	C	C	G	G	C	G	T	C	A	C	G	T	T	A	C	T	G	T	C	G	T	C	G	C	G	A	G
NRW-54	2020-03-20	Düsseldorf area	903	3	0	G	C	T	T	C	C	G	G	G	A	C	G	T	C	T	T	A	C	C	G	G	C	G	T	C	A	C	N	T	T	A	C	T	G	C	T	G	C	C	G	C	G	A	G
NRW-55	2020-03-20	Düsseldorf area	1191	8	1	G	T	T	T	C	C	G	G	G	A	C	G	T	T	T	T	A	C	C	G	G	C	G	T	C	A	C	G	T	T	A	C	T	G	T	C	G	T	C	G	C	G	A	G
[truncated: 33 more columns]
