# Supplementary material for: Genetic structure of SARS-CoV-2 reflects clonal superspreading and multiple independent introduction events, North-Rhine Westphalia, Germany, February and March 2020
Source: Euro Surveill. 2020 Jun 4;25(22):2000746. doi: 10.2807/1560-7917.ES.2020.25.22.2000746 (PMC7336109; doi:10.2807/1560-7917.ES.2020.25.22.2000746)
Supplement: Supplementary Table S3 [file 2000746_DILTHEY_Supplementary_Table_S3.xlsx]

## Sheet: Note
This supplementary material is hosted by Eurosurveillance as supporting information alongside the article 'Genetic structure of SARS-CoV-2 reflects clonal superspreading and multiple independent introduction events, North-Rhine Westphalia, Germany, February and March 2020', on behalf of the authors, who remain responsible for the accuracy and appropriateness of the content. The same standards for…

## Sheet: Tabelle1
Sample ID	Location	Countries of origin, entries column D	GISAID sample IDs with distance 0 or 1
NRW-01	Heinsberg district	Netherlands:1	hCoV.19.Netherlands.Limburg_4.2020.EPI_ISL_414426.2020.03.03:0
NRW-02-1	Heinsberg district	Wales:25; England:15; Belgium:11; Iceland:11; Australia:5; Netherlands:2; Portugal:2; USA:2; Brazil:1; Germany:1; Poland:1; Scotland:1; Senegal:1	hCoV.19.Belgium.ULG.10120.2020.EPI_ISL_427368.2020.04.07:0; hCoV.19.Belgium.CG.030158.2020.EPI_ISL_418987.2020.03.01:0; hCoV.19.England.20132079204.2020.EPI_ISL_423801.2020.03.23:0; hCoV.19.Portugal.PT0054.2020.EPI_ISL_421457.2020.03.18:0; hCoV.19.Senegal.306.2020.EPI_ISL_420069.2020.03.17:0; hCoV.19.Belgium.ULG.6743.2020.EPI_ISL_418627.2020.03.14:0; hCoV.19.Netherlands.Limburg_7.2020.EPI_ISL_415…
NRW-03	Heinsberg district	Wales:25; England:15; Belgium:11; Iceland:11; Australia:5; Netherlands:2; Portugal:2; USA:2; Brazil:1; Germany:1; Poland:1; Scotland:1; Senegal:1	hCoV.19.Belgium.ULG.10120.2020.EPI_ISL_427368.2020.04.07:0; hCoV.19.Belgium.CG.030158.2020.EPI_ISL_418987.2020.03.01:0; hCoV.19.England.20132079204.2020.EPI_ISL_423801.2020.03.23:0; hCoV.19.Portugal.PT0054.2020.EPI_ISL_421457.2020.03.18:0; hCoV.19.Senegal.306.2020.EPI_ISL_420069.2020.03.17:0; hCoV.19.Belgium.ULG.6743.2020.EPI_ISL_418627.2020.03.14:0; hCoV.19.Netherlands.Limburg_7.2020.EPI_ISL_415…
NRW-05	Heinsberg district	Wales:25; England:15; Belgium:11; Iceland:11; Australia:5; Netherlands:2; Portugal:2; USA:2; Brazil:1; Germany:1; Poland:1; Scotland:1; Senegal:1	hCoV.19.Belgium.ULG.10120.2020.EPI_ISL_427368.2020.04.07:0; hCoV.19.Belgium.CG.030158.2020.EPI_ISL_418987.2020.03.01:0; hCoV.19.England.20132079204.2020.EPI_ISL_423801.2020.03.23:0; hCoV.19.Portugal.PT0054.2020.EPI_ISL_421457.2020.03.18:0; hCoV.19.Senegal.306.2020.EPI_ISL_420069.2020.03.17:0; hCoV.19.Belgium.ULG.6743.2020.EPI_ISL_418627.2020.03.14:0; hCoV.19.Netherlands.Limburg_7.2020.EPI_ISL_415…
NRW-06	Heinsberg district	Wales:25; England:15; Belgium:11; Iceland:11; Australia:5; Netherlands:2; Portugal:2; USA:2; Brazil:1; Germany:1; Poland:1; Scotland:1; Senegal:1	hCoV.19.Belgium.ULG.10120.2020.EPI_ISL_427368.2020.04.07:0; hCoV.19.Belgium.CG.030158.2020.EPI_ISL_418987.2020.03.01:0; hCoV.19.England.20132079204.2020.EPI_ISL_423801.2020.03.23:0; hCoV.19.Portugal.PT0054.2020.EPI_ISL_421457.2020.03.18:0; hCoV.19.Senegal.306.2020.EPI_ISL_420069.2020.03.17:0; hCoV.19.Belgium.ULG.6743.2020.EPI_ISL_418627.2020.03.14:0; hCoV.19.Netherlands.Limburg_7.2020.EPI_ISL_415…
NRW-07	Heinsberg district
NRW-08	Heinsberg district	Netherlands:1	hCoV.19.Netherlands.Limburg_4.2020.EPI_ISL_414426.2020.03.03:0
NRW-09	Heinsberg district	Belgium:4; Netherlands:2; Portugal:2; Brazil:1; England:1; Scotland:1; Senegal:1	hCoV.19.Belgium.ULG.10120.2020.EPI_ISL_427368.2020.04.07:1; hCoV.19.Belgium.CG.030158.2020.EPI_ISL_418987.2020.03.01:1; hCoV.19.England.20132079204.2020.EPI_ISL_423801.2020.03.23:1; hCoV.19.Portugal.PT0054.2020.EPI_ISL_421457.2020.03.18:1; hCoV.19.Senegal.306.2020.EPI_ISL_420069.2020.03.17:1; hCoV.19.Belgium.ULG.6743.2020.EPI_ISL_418627.2020.03.14:1; hCoV.19.Netherlands.Limburg_7.2020.EPI_ISL_415…
NRW-10	Heinsberg district	Belgium:4; Netherlands:2; Portugal:2; Brazil:1; England:1; Scotland:1; Senegal:1	hCoV.19.Belgium.ULG.10120.2020.EPI_ISL_427368.2020.04.07:1; hCoV.19.Belgium.CG.030158.2020.EPI_ISL_418987.2020.03.01:1; hCoV.19.England.20132079204.2020.EPI_ISL_423801.2020.03.23:1; hCoV.19.Portugal.PT0054.2020.EPI_ISL_421457.2020.03.18:1; hCoV.19.Senegal.306.2020.EPI_ISL_420069.2020.03.17:1; hCoV.19.Belgium.ULG.6743.2020.EPI_ISL_418627.2020.03.14:1; hCoV.19.Netherlands.Limburg_7.2020.EPI_ISL_415…
NRW-011	Düsseldorf area	England:170; Netherlands:89; Iceland:35; Belgium:30; Australia:26; Scotland:20; Wales:19; Portugal:15; Japan:7; USA:6; Czech Republic:4; Germany:4; Ireland:4; Brazil:3; Russia:3; Spain:3; Estonia:2; Finland:2; Italy:2; New Zealand:2; Switzerland:2; Vietnam:2; France:1; Georgia:1; Kuwait:1; Mexico:1; Thailand:1	hCoV.19.Netherlands.Utrecht_13.2020.EPI_ISL_414552.2020.03.07:0; hCoV.19.Netherlands.NA_64.2020.EPI_ISL_422825.2020.03.03:0; hCoV.19.Ireland.Dublin.19072.2020.EPI_ISL_414584.2020.03.02:0; hCoV.19.Netherlands.ZuidHolland_1.2020.EPI_ISL_414444.2020.03.02:0; hCoV.19.England.20124000803.2020.EPI_ISL_418682.2020.03.17:0; hCoV.19.Scotland.EDB148.2020.EPI_ISL_425916.2020.03.23:0; hCoV.19.Netherlands.Utr…
NRW-12	Düsseldorf area	USA:317; Iceland:70; Australia:57; England:31; Netherlands:30; France:25; Luxembourg:14; Scotland:9; Wales:7; Belgium:4; Finland:4; Norway:4; Germany:3; Austria:2; Canada:2; Brazil:1; Russia:1; Taiwan:1; Thailand:1	hCoV.19.USA.WA.UW.3939.2020.EPI_ISL_427213.2020.03.27:0; hCoV.19.Netherlands.NoordHolland_4.2020.EPI_ISL_422895.2020.03.25:0; hCoV.19.USA.NY.PV08493.2020.EPI_ISL_421429.2020.03.17:0; hCoV.19.USA.NY.PV09119.2020.EPI_ISL_422494.2020.03.19:0; hCoV.19.Iceland.234.2020.EPI_ISL_417562.2020.03.17:0; hCoV.19.USA.NC_200191.2020.EPI_ISL_424983.2020.04:0; hCoV.19.USA.WI.31.2020.EPI_ISL_421289.2020.03.25:0; …
NRW-13	Düsseldorf area	England:149; Australia:22; Belgium:18; Wales:17; Portugal:13; Scotland:13; Japan:7; Netherlands:6; Iceland:5; USA:5; Czech Republic:4; Russia:3; Spain:3; Italy:2; New Zealand:2; Vietnam:2; France:1; Georgia:1; Germany:1; Ireland:1; Kuwait:1; Mexico:1; Switzerland:1	hCoV.19.England.20129096504.2020.EPI_ISL_424081.2020.03.11:0; hCoV.19.England.20129096804.2020.EPI_ISL_424084.2020.03.11:0; hCoV.19.England.20129096604.2020.EPI_ISL_424082.2020.03.11:0; hCoV.19.Scotland.CVR68.2020.EPI_ISL_425799.2020.03.09:0; hCoV.19.England.20138012802.2020.EPI_ISL_420521.2020.03.25:1; hCoV.19.New.Zealand.20VR0189.2020.EPI_ISL_416519.2020.03.02:1; hCoV.19.Italy.INMI4.2020.EPI_IS…
NRW-14	Düsseldorf area	Wales:25; England:15; Belgium:11; Iceland:11; Australia:5; Netherlands:2; Portugal:2; USA:2; Brazil:1; Germany:1; Poland:1; Scotland:1; Senegal:1	hCoV.19.Belgium.ULG.10120.2020.EPI_ISL_427368.2020.04.07:0; hCoV.19.Belgium.CG.030158.2020.EPI_ISL_418987.2020.03.01:0; hCoV.19.England.20132079204.2020.EPI_ISL_423801.2020.03.23:0; hCoV.19.Portugal.PT0054.2020.EPI_ISL_421457.2020.03.18:0; hCoV.19.Senegal.306.2020.EPI_ISL_420069.2020.03.17:0; hCoV.19.Belgium.ULG.6743.2020.EPI_ISL_418627.2020.03.14:0; hCoV.19.Netherlands.Limburg_7.2020.EPI_ISL_415…
NRW-16	Düsseldorf area	Wales:25; England:15; Belgium:11; Iceland:11; Australia:5; Netherlands:2; Portugal:2; USA:2; Brazil:1; Germany:1; Poland:1; Scotland:1; Senegal:1	hCoV.19.Belgium.ULG.10120.2020.EPI_ISL_427368.2020.04.07:0; hCoV.19.Belgium.CG.030158.2020.EPI_ISL_418987.2020.03.01:0; hCoV.19.England.20132079204.2020.EPI_ISL_423801.2020.03.23:0; hCoV.19.Portugal.PT0054.2020.EPI_ISL_421457.2020.03.18:0; hCoV.19.Senegal.306.2020.EPI_ISL_420069.2020.03.17:0; hCoV.19.Belgium.ULG.6743.2020.EPI_ISL_418627.2020.03.14:0; hCoV.19.Netherlands.Limburg_7.2020.EPI_ISL_415…
NRW-17	Düsseldorf area	Wales:25; England:15; Belgium:11; Iceland:11; Australia:5; Netherlands:2; Portugal:2; USA:2; Brazil:1; Germany:1; Poland:1; Scotland:1; Senegal:1	hCoV.19.Belgium.ULG.10120.2020.EPI_ISL_427368.2020.04.07:0; hCoV.19.Belgium.CG.030158.2020.EPI_ISL_418987.2020.03.01:0; hCoV.19.England.20132079204.2020.EPI_ISL_423801.2020.03.23:0; hCoV.19.Portugal.PT0054.2020.EPI_ISL_421457.2020.03.18:0; hCoV.19.Senegal.306.2020.EPI_ISL_420069.2020.03.17:0; hCoV.19.Belgium.ULG.6743.2020.EPI_ISL_418627.2020.03.14:0; hCoV.19.Netherlands.Limburg_7.2020.EPI_ISL_415…
NRW-18	Düsseldorf area	USA:317; Iceland:70; Australia:57; England:31; Netherlands:30; France:25; Luxembourg:14; Scotland:9; Wales:7; Belgium:4; Finland:4; Norway:4; Germany:3; Austria:2; Canada:2; Brazil:1; Russia:1; Taiwan:1; Thailand:1	hCoV.19.USA.WA.UW.3939.2020.EPI_ISL_427213.2020.03.27:0; hCoV.19.Netherlands.NoordHolland_4.2020.EPI_ISL_422895.2020.03.25:0; hCoV.19.USA.NY.PV08493.2020.EPI_ISL_421429.2020.03.17:0; hCoV.19.USA.NY.PV09119.2020.EPI_ISL_422494.2020.03.19:0; hCoV.19.Iceland.234.2020.EPI_ISL_417562.2020.03.17:0; hCoV.19.USA.NC_200191.2020.EPI_ISL_424983.2020.04:0; hCoV.19.USA.WI.31.2020.EPI_ISL_421289.2020.03.25:0; …
NRW-19	Düsseldorf area	England:321; Netherlands:58; Portugal:50; Australia:47; Belgium:44; Scotland:35; Wales:35; Iceland:32; USA:24; Switzerland:20; Japan:10; Brazil:9; Russia:8; Germany:7; Czech Republic:6; France:4; Ireland:4; Spain:4; Taiwan:4; India:3; Austria:2; Greece:2; Italy:2; New Zealand:2; Vietnam:2; Argentina:1; Canada:1; Chile:1; Colombia:1; Finland:1; Georgia:1; Ghana:1; Kuwait:1; Latvia:1; Mexico:1; Nig…	hCoV.19.England.20138012802.2020.EPI_ISL_420521.2020.03.25:0; hCoV.19.New.Zealand.20VR0189.2020.EPI_ISL_416519.2020.03.02:0; hCoV.19.Italy.INMI4.2020.EPI_ISL_417922.2020.02.28:0; hCoV.19.England.20129035404.2020.EPI_ISL_424029.2020.03.20:0; hCoV.19.England.20129039902.2020.EPI_ISL_420487.2020.03.20:0; hCoV.19.England.20139042404.2020.EPI_ISL_420674.2020.03.28:0; hCoV.19.Portugal.PT0087.2020.EPI_I…
NRW-20	Düsseldorf area	USA:317; Iceland:70; Australia:57; England:31; Netherlands:30; France:25; Luxembourg:14; Scotland:9; Wales:7; Belgium:4; Finland:4; Norway:4; Germany:3; Austria:2; Canada:2; Brazil:1; Russia:1; Taiwan:1; Thailand:1	hCoV.19.USA.WA.UW.3939.2020.EPI_ISL_427213.2020.03.27:0; hCoV.19.Netherlands.NoordHolland_4.2020.EPI_ISL_422895.2020.03.25:0; hCoV.19.USA.NY.PV08493.2020.EPI_ISL_421429.2020.03.17:0; hCoV.19.USA.NY.PV09119.2020.EPI_ISL_422494.2020.03.19:0; hCoV.19.Iceland.234.2020.EPI_ISL_417562.2020.03.17:0; hCoV.19.USA.NC_200191.2020.EPI_ISL_424983.2020.04:0; hCoV.19.USA.WI.31.2020.EPI_ISL_421289.2020.03.25:0; …
NRW-21	Düsseldorf area	USA:317; Iceland:70; Australia:57; England:31; Netherlands:30; France:25; Luxembourg:14; Scotland:9; Wales:7; Belgium:4; Finland:4; Norway:4; Germany:3; Austria:2; Canada:2; Brazil:1; Russia:1; Taiwan:1; Thailand:1	hCoV.19.USA.WA.UW.3939.2020.EPI_ISL_427213.2020.03.27:0; hCoV.19.Netherlands.NoordHolland_4.2020.EPI_ISL_422895.2020.03.25:0; hCoV.19.USA.NY.PV08493.2020.EPI_ISL_421429.2020.03.17:0; hCoV.19.USA.NY.PV09119.2020.EPI_ISL_422494.2020.03.19:0; hCoV.19.Iceland.234.2020.EPI_ISL_417562.2020.03.17:0; hCoV.19.USA.NC_200191.2020.EPI_ISL_424983.2020.04:0; hCoV.19.USA.WI.31.2020.EPI_ISL_421289.2020.03.25:0; …
NRW-22	Düsseldorf area	USA:317; Iceland:70; Australia:57; England:31; Netherlands:30; France:25; Luxembourg:14; Scotland:9; Wales:7; Belgium:4; Finland:4; Norway:4; Germany:3; Austria:2; Canada:2; Brazil:1; Russia:1; Taiwan:1; Thailand:1	hCoV.19.USA.WA.UW.3939.2020.EPI_ISL_427213.2020.03.27:0; hCoV.19.Netherlands.NoordHolland_4.2020.EPI_ISL_422895.2020.03.25:0; hCoV.19.USA.NY.PV08493.2020.EPI_ISL_421429.2020.03.17:0; hCoV.19.USA.NY.PV09119.2020.EPI_ISL_422494.2020.03.19:0; hCoV.19.Iceland.234.2020.EPI_ISL_417562.2020.03.17:0; hCoV.19.USA.NC_200191.2020.EPI_ISL_424983.2020.04:0; hCoV.19.USA.WI.31.2020.EPI_ISL_421289.2020.03.25:0; …
NRW-23	Düsseldorf area	USA:317; Iceland:70; Australia:57; England:31; Netherlands:30; France:25; Luxembourg:14; Scotland:9; Wales:7; Belgium:4; Finland:4; Norway:4; Germany:3; Austria:2; Canada:2; Brazil:1; Russia:1; Taiwan:1; Thailand:1	hCoV.19.USA.WA.UW.3939.2020.EPI_ISL_427213.2020.03.27:0; hCoV.19.Netherlands.NoordHolland_4.2020.EPI_ISL_422895.2020.03.25:0; hCoV.19.USA.NY.PV08493.2020.EPI_ISL_421429.2020.03.17:0; hCoV.19.USA.NY.PV09119.2020.EPI_ISL_422494.2020.03.19:0; hCoV.19.Iceland.234.2020.EPI_ISL_417562.2020.03.17:0; hCoV.19.USA.NC_200191.2020.EPI_ISL_424983.2020.04:0; hCoV.19.USA.WI.31.2020.EPI_ISL_421289.2020.03.25:0; …
NRW-24	Düsseldorf area	USA:317; Iceland:70; Australia:57; England:31; Netherlands:30; France:25; Luxembourg:14; Scotland:9; Wales:7; Belgium:4; Finland:4; Norway:4; Germany:3; Austria:2; Canada:2; Brazil:1; Russia:1; Taiwan:1; Thailand:1	hCoV.19.USA.WA.UW.3939.2020.EPI_ISL_427213.2020.03.27:0; hCoV.19.Netherlands.NoordHolland_4.2020.EPI_ISL_422895.2020.03.25:0; hCoV.19.USA.NY.PV08493.2020.EPI_ISL_421429.2020.03.17:0; hCoV.19.USA.NY.PV09119.2020.EPI_ISL_422494.2020.03.19:0; hCoV.19.Iceland.234.2020.EPI_ISL_417562.2020.03.17:0; hCoV.19.USA.NC_200191.2020.EPI_ISL_424983.2020.04:0; hCoV.19.USA.WI.31.2020.EPI_ISL_421289.2020.03.25:0; …
NRW-26	Düsseldorf area	USA:317; Iceland:70; Australia:57; England:31; Netherlands:30; France:25; Luxembourg:14; Scotland:9; Wales:7; Belgium:4; Finland:4; Norway:4; Germany:3; Austria:2; Canada:2; Brazil:1; Russia:1; Taiwan:1; Thailand:1	hCoV.19.USA.WA.UW.3939.2020.EPI_ISL_427213.2020.03.27:0; hCoV.19.Netherlands.NoordHolland_4.2020.EPI_ISL_422895.2020.03.25:0; hCoV.19.USA.NY.PV08493.2020.EPI_ISL_421429.2020.03.17:0; hCoV.19.USA.NY.PV09119.2020.EPI_ISL_422494.2020.03.19:0; hCoV.19.Iceland.234.2020.EPI_ISL_417562.2020.03.17:0; hCoV.19.USA.NC_200191.2020.EPI_ISL_424983.2020.04:0; hCoV.19.USA.WI.31.2020.EPI_ISL_421289.2020.03.25:0; …
NRW-28	Düsseldorf area	USA:317; Iceland:70; Australia:57; England:31; Netherlands:30; France:25; Luxembourg:14; Scotland:9; Wales:7; Belgium:4; Finland:4; Norway:4; Germany:3; Austria:2; Canada:2; Brazil:1; Russia:1; Taiwan:1; Thailand:1	hCoV.19.USA.WA.UW.3939.2020.EPI_ISL_427213.2020.03.27:0; hCoV.19.Netherlands.NoordHolland_4.2020.EPI_ISL_422895.2020.03.25:0; hCoV.19.USA.NY.PV08493.2020.EPI_ISL_421429.2020.03.17:0; hCoV.19.USA.NY.PV09119.2020.EPI_ISL_422494.2020.03.19:0; hCoV.19.Iceland.234.2020.EPI_ISL_417562.2020.03.17:0; hCoV.19.USA.NC_200191.2020.EPI_ISL_424983.2020.04:0; hCoV.19.USA.WI.31.2020.EPI_ISL_421289.2020.03.25:0; …
NRW-30	Düsseldorf area	England:30; Australia:17; Scotland:17; Wales:15; Belgium:12; USA:12; Brazil:7; Netherlands:6; Czech Republic:4; Iceland:3; Italy:3; France:2; Ireland:2; Russia:2; Austria:1; Luxembourg:1	hCoV.19.Belgium.ULG.10124.2020.EPI_ISL_427371.2020.04.07:0; hCoV.19.USA.IA_6390.2020.EPI_ISL_424900.2020.03.07:1; hCoV.19.Scotland.CVR56.2020.EPI_ISL_425785.2020.03.12:1; hCoV.19.Brazil.RJ.314.2020.EPI_ISL_414045.2020.03.04:1; hCoV.19.Italy.CDG1.2020.EPI_ISL_412973.2020.02.20:1; hCoV.19.Scotland.CVR131.2020.EPI_ISL_425674.2020.03.12:1; hCoV.19.England.NOTT.10E97F.2020.EPI_ISL_425618.2020.03.29:1;…
NRW-32	Düsseldorf area	USA:138; Iceland:47; Australia:18; England:12; Netherlands:12; Luxembourg:10; France:9; Scotland:5; Finland:3; Norway:3; Austria:2; Germany:2; Wales:2; Brazil:1; Taiwan:1; Thailand:1	hCoV.19.USA.WA.UW.3939.2020.EPI_ISL_427213.2020.03.27:1; hCoV.19.Netherlands.NoordHolland_4.2020.EPI_ISL_422895.2020.03.25:1; hCoV.19.USA.NY.PV08493.2020.EPI_ISL_421429.2020.03.17:1; hCoV.19.USA.NY.PV09119.2020.EPI_ISL_422494.2020.03.19:1; hCoV.19.Iceland.234.2020.EPI_ISL_417562.2020.03.17:1; hCoV.19.USA.NC_200191.2020.EPI_ISL_424983.2020.04:1; hCoV.19.USA.WI.31.2020.EPI_ISL_421289.2020.03.25:1; …
NRW-33	Düsseldorf area	Iceland:3; England:1; Netherlands:1	hCoV.19.Iceland.222.2020.EPI_ISL_417837.2020.03.16:1; hCoV.19.Iceland.157.2020.EPI_ISL_417804.2020.03.13:1; hCoV.19.Netherlands.ZuidHolland_31.2020.EPI_ISL_415535.2020.03.12:1; hCoV.19.Iceland.293.2020.EPI_ISL_417622.2020.03.18:1; hCoV.19.England.NOTT.10E20B.2020.EPI_ISL_425512.2020.03.19:1
NRW-34	Düsseldorf area	Iceland:5; Netherlands:3; England:1	hCoV.19.Iceland.222.2020.EPI_ISL_417837.2020.03.16:0; hCoV.19.Iceland.157.2020.EPI_ISL_417804.2020.03.13:0; hCoV.19.Netherlands.ZuidHolland_31.2020.EPI_ISL_415535.2020.03.12:0; hCoV.19.Iceland.293.2020.EPI_ISL_417622.2020.03.18:0; hCoV.19.England.NOTT.10E20B.2020.EPI_ISL_425512.2020.03.19:0; hCoV.19.Iceland.200.2020.EPI_ISL_417743.2020.03.16:1; hCoV.19.Netherlands.Limburg_10.2020.EPI_ISL_422646.2…
NRW-35	Düsseldorf area
NRW-36	Düsseldorf area	Iceland:5; Netherlands:3; England:1	hCoV.19.Iceland.222.2020.EPI_ISL_417837.2020.03.16:0; hCoV.19.Iceland.157.2020.EPI_ISL_417804.2020.03.13:0; hCoV.19.Netherlands.ZuidHolland_31.2020.EPI_ISL_415535.2020.03.12:0; hCoV.19.Iceland.293.2020.EPI_ISL_417622.2020.03.18:0; hCoV.19.England.NOTT.10E20B.2020.EPI_ISL_425512.2020.03.19:0; hCoV.19.Iceland.200.2020.EPI_ISL_417743.2020.03.16:1; hCoV.19.Netherlands.Limburg_10.2020.EPI_ISL_422646.2…
NRW-37	Düsseldorf area	USA:317; Iceland:70; Australia:57; England:31; Netherlands:30; France:25; Luxembourg:14; Scotland:9; Wales:7; Belgium:4; Finland:4; Norway:4; Germany:3; Austria:2; Canada:2; Brazil:1; Russia:1; Taiwan:1; Thailand:1	hCoV.19.USA.WA.UW.3939.2020.EPI_ISL_427213.2020.03.27:0; hCoV.19.Netherlands.NoordHolland_4.2020.EPI_ISL_422895.2020.03.25:0; hCoV.19.USA.NY.PV08493.2020.EPI_ISL_421429.2020.03.17:0; hCoV.19.USA.NY.PV09119.2020.EPI_ISL_422494.2020.03.19:0; hCoV.19.Iceland.234.2020.EPI_ISL_417562.2020.03.17:0; hCoV.19.USA.NC_200191.2020.EPI_ISL_424983.2020.04:0; hCoV.19.USA.WI.31.2020.EPI_ISL_421289.2020.03.25:0; …
NRW-38	Düsseldorf area	USA:138; Iceland:47; Australia:18; England:12; Netherlands:12; Luxembourg:10; France:9; Scotland:5; Finland:3; Norway:3; Wales:3; Austria:2; Germany:2; Brazil:1; Taiwan:1; Thailand:1	hCoV.19.Wales.PHWC.23B9D.2020.EPI_ISL_418095.2020.03.12:0; hCoV.19.USA.WA.UW.3939.2020.EPI_ISL_427213.2020.03.27:1; hCoV.19.Netherlands.NoordHolland_4.2020.EPI_ISL_422895.2020.03.25:1; hCoV.19.USA.NY.PV08493.2020.EPI_ISL_421429.2020.03.17:1; hCoV.19.USA.NY.PV09119.2020.EPI_ISL_422494.2020.03.19:1; hCoV.19.Iceland.234.2020.EPI_ISL_417562.2020.03.17:1; hCoV.19.USA.NC_200191.2020.EPI_ISL_424983.2020…
NRW-40	Düsseldorf area	USA:317; Iceland:70; Australia:57; England:31; Netherlands:30; France:25; Luxembourg:14; Scotland:9; Wales:7; Belgium:4; Finland:4; Norway:4; Germany:3; Austria:2; Canada:2; Brazil:1; Russia:1; Taiwan:1; Thailand:1	hCoV.19.USA.WA.UW.3939.2020.EPI_ISL_427213.2020.03.27:0; hCoV.19.Netherlands.NoordHolland_4.2020.EPI_ISL_422895.2020.03.25:0; hCoV.19.USA.NY.PV08493.2020.EPI_ISL_421429.2020.03.17:0; hCoV.19.USA.NY.PV09119.2020.EPI_ISL_422494.2020.03.19:0; hCoV.19.Iceland.234.2020.EPI_ISL_417562.2020.03.17:0; hCoV.19.USA.NC_200191.2020.EPI_ISL_424983.2020.04:0; hCoV.19.USA.WI.31.2020.EPI_ISL_421289.2020.03.25:0; …
NRW-41	Düsseldorf area	England:321; Netherlands:58; Portugal:50; Australia:47; Belgium:44; Scotland:35; Wales:35; Iceland:32; USA:24; Switzerland:20; Japan:10; Brazil:9; Russia:8; Germany:7; Czech Republic:6; France:4; Ireland:4; Spain:4; Taiwan:4; India:3; Austria:2; Greece:2; Italy:2; New Zealand:2; Vietnam:2; Argentina:1; Canada:1; Chile:1; Colombia:1; Finland:1; Georgia:1; Ghana:1; Kuwait:1; Latvia:1; Mexico:1; Nig…	hCoV.19.England.20138012802.2020.EPI_ISL_420521.2020.03.25:0; hCoV.19.New.Zealand.20VR0189.2020.EPI_ISL_416519.2020.03.02:0; hCoV.19.Italy.INMI4.2020.EPI_ISL_417922.2020.02.28:0; hCoV.19.England.20129035404.2020.EPI_ISL_424029.2020.03.20:0; hCoV.19.England.20129039902.2020.EPI_ISL_420487.2020.03.20:0; hCoV.19.England.20139042404.2020.EPI_ISL_420674.2020.03.28:0; hCoV.19.Portugal.PT0087.2020.EPI_I…
NRW-42	Düsseldorf area	USA:317; Iceland:70; Australia:57; England:31; Netherlands:30; France:25; Luxembourg:14; Scotland:9; Wales:7; Belgium:4; Finland:4; Norway:4; Germany:3; Austria:2; Canada:2; Brazil:1; Russia:1; Taiwan:1; Thailand:1	hCoV.19.USA.WA.UW.3939.2020.EPI_ISL_427213.2020.03.27:0; hCoV.19.Netherlands.NoordHolland_4.2020.EPI_ISL_422895.2020.03.25:0; hCoV.19.USA.NY.PV08493.2020.EPI_ISL_421429.2020.03.17:0; hCoV.19.USA.NY.PV09119.2020.EPI_ISL_422494.2020.03.19:0; hCoV.19.Iceland.234.2020.EPI_ISL_417562.2020.03.17:0; hCoV.19.USA.NC_200191.2020.EPI_ISL_424983.2020.04:0; hCoV.19.USA.WI.31.2020.EPI_ISL_421289.2020.03.25:0; …
NRW-43	Düsseldorf area
NRW-44	Düsseldorf area	USA:3	hCoV.19.USA.WA.UW73.2020.EPI_ISL_415601.2020.03.10:1; hCoV.19.USA.IA_6394.2020.EPI_ISL_424865.2020.03.08:1; hCoV.19.USA.IA_6395.2020.EPI_ISL_424896.2020.03.08:1
NRW-45	Düsseldorf area	Australia:4; Netherlands:2	hCoV.19.Australia.VIC809.2020.EPI_ISL_427083.2020.03.28:0; hCoV.19.Netherlands.ZuidHolland_102.2020.EPI_ISL_422901.2020.03.18:0; hCoV.19.Australia.VIC.CBA3.2020.EPI_ISL_420877.2020.03.28:1; hCoV.19.Netherlands.NA_219.2020.EPI_ISL_422754.2020.03.26:1; hCoV.19.Australia.VIC52.2020.EPI_ISL_419768.2020.03.12:1; hCoV.19.Australia.VIC339.2020.EPI_ISL_426648.2020.03.20:1
NRW-46	Düsseldorf area
NRW-48	Düsseldorf area
NRW-51	Düsseldorf area	England:118; Netherlands:55; Australia:48; USA:44; Wales:43; Belgium:41; Scotland:39; Iceland:34; Spain:19; France:18; Switzerland:18; Brazil:14; Portugal:14; Luxembourg:10; Italy:8; India:7; Canada:5; DRC:5; Czech Republic:4; Russia:4; Georgia:3; Ireland:3; Senegal:3; Denmark:2; Finland:2; Austria:1; Germany:1; Lithuania:1; Northern Ireland:1; Norway:1; Shanghai:1; Taiwan:1	hCoV.19.USA.IA_6390.2020.EPI_ISL_424900.2020.03.07:0; hCoV.19.Scotland.CVR56.2020.EPI_ISL_425785.2020.03.12:0; hCoV.19.Brazil.RJ.314.2020.EPI_ISL_414045.2020.03.04:0; hCoV.19.Italy.CDG1.2020.EPI_ISL_412973.2020.02.20:0; hCoV.19.Scotland.CVR131.2020.EPI_ISL_425674.2020.03.12:0; hCoV.19.England.NOTT.10E97F.2020.EPI_ISL_425618.2020.03.29:0; hCoV.19.USA.UT.00089.2020.EPI_ISL_420803.2020.03.12:0; hCoV…
NRW-52	Düsseldorf area	USA:138; Iceland:47; Australia:18; England:12; Netherlands:12; Luxembourg:10; France:9; Scotland:5; Finland:3; Norway:3; Wales:3; Austria:2; Germany:2; Brazil:1; Taiwan:1; Thailand:1	hCoV.19.Wales.PHWC.23B9D.2020.EPI_ISL_418095.2020.03.12:0; hCoV.19.USA.WA.UW.3939.2020.EPI_ISL_427213.2020.03.27:1; hCoV.19.Netherlands.NoordHolland_4.2020.EPI_ISL_422895.2020.03.25:1; hCoV.19.USA.NY.PV08493.2020.EPI_ISL_421429.2020.03.17:1; hCoV.19.USA.NY.PV09119.2020.EPI_ISL_422494.2020.03.19:1; hCoV.19.Iceland.234.2020.EPI_ISL_417562.2020.03.17:1; hCoV.19.USA.NC_200191.2020.EPI_ISL_424983.2020…
NRW-53	Düsseldorf area	USA:317; Iceland:70; Australia:57; England:31; Netherlands:30; France:25; Luxembourg:14; Scotland:9; Wales:7; Belgium:4; Finland:4; Norway:4; Germany:3; Austria:2; Canada:2; Brazil:1; Russia:1; Taiwan:1; Thailand:1	hCoV.19.USA.WA.UW.3939.2020.EPI_ISL_427213.2020.03.27:0; hCoV.19.Netherlands.NoordHolland_4.2020.EPI_ISL_422895.2020.03.25:0; hCoV.19.USA.NY.PV08493.2020.EPI_ISL_421429.2020.03.17:0; hCoV.19.USA.NY.PV09119.2020.EPI_ISL_422494.2020.03.19:0; hCoV.19.Iceland.234.2020.EPI_ISL_417562.2020.03.17:0; hCoV.19.USA.NC_200191.2020.EPI_ISL_424983.2020.04:0; hCoV.19.USA.WI.31.2020.EPI_ISL_421289.2020.03.25:0; …
NRW-55	Düsseldorf area	Australia:4; Netherlands:2	hCoV.19.Australia.VIC809.2020.EPI_ISL_427083.2020.03.28:0; hCoV.19.Netherlands.ZuidHolland_102.2020.EPI_ISL_422901.2020.03.18:0; hCoV.19.Australia.VIC.CBA3.2020.EPI_ISL_420877.2020.03.28:1; hCoV.19.Netherlands.NA_219.2020.EPI_ISL_422754.2020.03.26:1; hCoV.19.Australia.VIC52.2020.EPI_ISL_419768.2020.03.12:1; hCoV.19.Australia.VIC339.2020.EPI_ISL_426648.2020.03.20:1
