# Supplementary material for: Genetic structure of SARS-CoV-2 reflects clonal superspreading and multiple independent introduction events, North-Rhine Westphalia, Germany, February and March 2020
Source: Euro Surveill. 2020 Jun 4;25(22):2000746. doi: 10.2807/1560-7917.ES.2020.25.22.2000746 (PMC7336109; doi:10.2807/1560-7917.ES.2020.25.22.2000746)
Supplement: Supplementary Table S4 [file 2000746_DILTHEY_Supplementary_Table_S4.xlsx]

## Sheet: Note
This supplementary material is hosted by Eurosurveillance as supporting information alongside the article 'Genetic structure of SARS-CoV-2 reflects clonal superspreading and multiple independent introduction events, North-Rhine Westphalia, Germany, February and March 2020', on behalf of the authors, who remain responsible for the accuracy and appropriateness of the content. The same standards for…

## Sheet: result
Sample	Position	Reference	Reported	Nanopolish	Medaka	iVar	Polymorphic position	Discordant allele call (iVar v/s "Reported")	Comments
NRW-01	1440	G	A	A	A	A	1
NRW-01	2891	G	A	A	A	A	1
NRW-01	4655	C	T	T	T	T	1
NRW-01	4697	T	T	T	T	W	1	1	Likely true-positive homozygous reference allele [Nanopore total coverage: 475 (99% T / 0% A); Illumina total coverage: 2]
NRW-01	8422	G	A	A	A	A	1
NRW-01	22323	C	T	T	T	T	1
NRW-01	29546	C	A	A	A	A	1
NRW-02-1	2891	G	A	A	A	A	1
NRW-03	1440	G	A	A	A	A	1
NRW-03	2891	G	A	A	A	A	1
NRW-04	1440	G	A	A	A	A	1
NRW-04	2891	G	A	A	A	A	1
NRW-04	4655	C	T	C	T	T	1
NRW-04	22323	C	Y	T	C	T	1	1	Likely true-positive ambiguous call [Nanopore total coverage: 636 (42% C / 58% T); Illumina total coverage: 15716 (77% C / 23% T)]
NRW-05	1440	G	A	A	A	A	1
NRW-05	2891	G	A	A	A	A	1
NRW-06	1440	G	A	A	A	A	1
NRW-06	2891	G	A	A	A	A	1
NRW-07	1440	G	A	A	A	A	1
NRW-07	2891	G	A	A	A	A	1
NRW-07	4655	C	T	T	T	T	1
NRW-07	13494	T	C	C	C	C	1
NRW-07	22323	C	T	T	T	T	1
NRW-07	23103	C	N	N	N	Y	1	1	Insufficient data [Nanopore total coverage: 6; Illumina total coverage: 2]
NRW-08	1440	G	A	A	A	A	1
NRW-08	2891	G	A	A	A	A	1
NRW-08	4655	C	T	T	T	T	1
NRW-08	8422	G	A	A	A	A	1
NRW-08	22323	C	T	T	T	T	1
NRW-08	29546	C	A	A	A	A	1
NRW-09	1440	G	A	A	A	A	1
NRW-09	2891	G	A	A	A	A	1
NRW-09	27849	C	T	T	T	Y	1	1	Likely true-positive ambiguous call [Nanopore total coverage: 393 (41% C / 58% T); Illumina total coverage: 13846 (75% C / 25% T)]
NRW-10	1440	G	A	A	A	A	1
NRW-10	2891	G	A	A	A	A	1
NRW-10	5298	C	N	C	A	C			Low coverage
NRW-10	5300	G	N	G	T	G			Low coverage
NRW-10	5305	G	N	G	T	G			Low coverage
NRW-10	5308	A	N	A	C	A			Low coverage
NRW-10	5312	C	N	C	G	C			Low coverage
NRW-10	5313	T	N	T	A	T			Low coverage
NRW-10	5314	C	N	C	G	C			Low coverage
NRW-10	5319	A	N	A	C	A			Low coverage
NRW-10	5323	A	N	A	T	A			Low coverage
NRW-10	5326	G	N	G	C	G			Low coverage
NRW-10	5330	A	N	A	T	A			Low coverage
NRW-10	5333	T	N	T	C	T			Low coverage
NRW-10	5334	T	N	T	C	T			Low coverage
NRW-10	5338	T	N	T	C	T			Low coverage
NRW-10	5345	G	N	G	T	G			Low coverage
NRW-10	5349	T	N	T	C	T			Low coverage
NRW-10	5356	T	N	T	A	T			Low coverage
NRW-10	5362	T	N	T	C	T			Low coverage
NRW-10	5363	T	N	T	G	T			Low coverage
NRW-10	5365	C	N	C	T	C			Low coverage
NRW-10	7798	G	T	T	T	T	1
NRW-011	241	C	T	T	T	T	1
NRW-011	3037	C	T	T	T	T	1
NRW-011	14408	C	T	T	T	T	1
NRW-011	23403	A	G	G	G	G	1
NRW-011	27046	C	T	T	T	T	1
NRW-011	28881	G	A	A	A	A	1
NRW-011	28882	G	A	A	A	A	1
NRW-011	28883	G	C	C	C	C	1
							44	4
