# Supplementary material for: Genetic structure of SARS-CoV-2 reflects clonal superspreading and multiple independent introduction events, North-Rhine Westphalia, Germany, February and March 2020
Source: Euro Surveill. 2020 Jun 4;25(22):2000746. doi: 10.2807/1560-7917.ES.2020.25.22.2000746 (PMC7336109; doi:10.2807/1560-7917.ES.2020.25.22.2000746)
Supplement: Supplementary Table S5 [file 2000746_DILTHEY_Supplementary_Table_S5.xlsx]

## Sheet: Note
This supplementary material is hosted by Eurosurveillance as supporting information alongside the article 'Genetic structure of SARS-CoV-2 reflects clonal superspreading and multiple independent introduction events, North-Rhine Westphalia, Germany, February and March 2020', on behalf of the authors, who remain responsible for the accuracy and appropriateness of the content. The same standards for…

## Sheet: Acknowledgement Table
We gratefully acknowledge the authors, originating and submitting laboratories of the sequences from GISAID’s EpiFlu™ Database on which this research is based. The list is detailed below.
All submitters of data may be contacted directly via www.gisaid.org
Accession ID	Virus name	Location	Collection date	Originating lab	Submitting lab	Authors
EPI_ISL_417141	hCoV-19/USA/WA-S88/2020	North America / USA / Washington / King County	2020-03-01	Washington State Department of Health	Seattle Flu Study	Chu etl al
EPI_ISL_420793	hCoV-19/USA/NY_2929/2020	North America / USA / New York	2020-03-02	NYC Department of Health and Mental Hygiene	Pathogen Discovery, Respiratory Viruses Branch, Division of Viral Diseases, Centers for Disease Control and Prevention	Krista Queen, Yan Li, Ying Tao, Jing Zhang, Anne Uehara, Clinton R. Paden, Haibin Wang, Rachel Marine, Mary S. Keckler, Alison S. Laufer Halpin, Jasmine Padilla, Justin Lee, Christopher A. Elkins, Suxiang Tong
EPI_ISL_417142	hCoV-19/USA/WA-S89/2020	North America / USA / Washington / Umatilla County	2020-02-29	Washington State Department of Health	Seattle Flu Study	Chu etl al
EPI_ISL_420792	hCoV-19/USA/NH_0008/2020	North America / USA / New Hampshire	2020-03-02	NH Department of Health and Human Services Public Health Labs	Pathogen Discovery, Respiratory Viruses Branch, Division of Viral Diseases, Centers for Disease Control and Prevention	Krista Queen, Yan Li, Ying Tao, Jing Zhang, Anne Uehara, Clinton R. Paden, Haibin Wang, Rachel Marine, Mary S. Keckler, Alison S. Laufer Halpin, Jasmine Padilla, Justin Lee, Christopher A. Elkins, Suxiang Tong
EPI_ISL_420795	hCoV-19/USA/RI_0556/2020	North America / USA / Rhode Island	2020-03-01	RI State Health Laboratory	Pathogen Discovery, Respiratory Viruses Branch, Division of Viral Diseases, Centers for Disease Control and Prevention	Krista Queen, Yan Li, Ying Tao, Jing Zhang, Anne Uehara, Clinton R. Paden, Haibin Wang, Rachel Marine, Mary S. Keckler, Alison S. Laufer Halpin, Jasmine Padilla, Justin Lee, Christopher A. Elkins, Suxiang Tong
EPI_ISL_417140	hCoV-19/USA/WA-S87/2020	North America / USA / Washington / King County	2020-03-01	Washington State Department of Health	Seattle Flu Study	Chu etl al
EPI_ISL_420794	hCoV-19/USA/OR_5430/2020	North America / USA / Oregon	2020-03-01	Oregon State Public Health- Virology section	Pathogen Discovery, Respiratory Viruses Branch, Division of Viral Diseases, Centers for Disease Control and Prevention	Krista Queen, Yan Li, Ying Tao, Jing Zhang, Anne Uehara, Clinton R. Paden, Haibin Wang, Rachel Marine, Mary S. Keckler, Alison S. Laufer Halpin, Jasmine Padilla, Justin Lee, Christopher A. Elkins, Suxiang Tong
EPI_ISL_417145	hCoV-19/USA/WA-S92/2020	North America / USA / Washington / King County	2020-02-29	Washington State Department of Health	Seattle Flu Study	Chu etl al
EPI_ISL_417146	hCoV-19/USA/WA-S93/2020	North America / USA / Washington / King County	2020-02-29	Washington State Department of Health	Seattle Flu Study	Chu etl al
EPI_ISL_417143	hCoV-19/USA/WA-S90/2020	North America / USA / Washington / Umatilla County	2020-02-29	Washington State Department of Health	Seattle Flu Study	Chu etl al
EPI_ISL_420791	hCoV-19/USA/NH_0004/2020	North America / USA / New Hampshire	2020-02-29	NH Department of Health and Human Services Public Health Labs	Pathogen Discovery, Respiratory Viruses Branch, Division of Viral Diseases, Centers for Disease Control and Prevention	Krista Queen, Yan Li, Ying Tao, Jing Zhang, Anne Uehara, Clinton R. Paden, Haibin Wang, Rachel Marine, Mary S. Keckler, Alison S. Laufer Halpin, Jasmine Padilla, Justin Lee, Christopher A. Elkins, Suxiang Tong
EPI_ISL_417144	hCoV-19/USA/WA-S91/2020	North America / USA / Washington / Snohomish County	2020-03-02	Washington State Department of Health	Seattle Flu Study	Chu etl al
EPI_ISL_420790	hCoV-19/USA/IL_1293/2020	North America / USA / Illinois	2020-03-01	Illinois Department of Public Health Chicago Laboratory	Pathogen Discovery, Respiratory Viruses Branch, Division of Viral Diseases, Centers for Disease Control and Prevention	Krista Queen, Yan Li, Ying Tao, Jing Zhang, Anne Uehara, Clinton R. Paden, Haibin Wang, Rachel Marine, Mary S. Keckler, Alison S. Laufer Halpin, Jasmine Padilla, Justin Lee, Christopher A. Elkins, Suxiang Tong
EPI_ISL_417149	hCoV-19/USA/WA-S96/2020	North America / USA / Washington / King County	2020-02-28	Washington State Department of Health	Seattle Flu Study	Chu etl al
EPI_ISL_417147	hCoV-19/USA/WA-S94/2020	North America / USA / Washington / Snohomish County	2020-02-28	Washington State Department of Health	Seattle Flu Study	Chu etl al
EPI_ISL_417148	hCoV-19/USA/WA-S95/2020	North America / USA / Washington / King County	2020-02-28	Washington State Department of Health	Seattle Flu Study	Chu etl al
EPI_ISL_420789	hCoV-19/USA/IL_1375/2020	North America / USA / Illinois	2020-03-01	Illinois Department of Public Health Chicago Laboratory	Pathogen Discovery, Respiratory Viruses Branch, Division of Viral Diseases, Centers for Disease Control and Prevention	Krista Queen, Yan Li, Ying Tao, Jing Zhang, Anne Uehara, Clinton R. Paden, Haibin Wang, Rachel Marine, Mary S. Keckler, Alison S. Laufer Halpin, Jasmine Padilla, Justin Lee, Christopher A. Elkins, Suxiang Tong
EPI_ISL_420786	hCoV-19/USA/GA_1320/2020	North America / USA / Georgia	2020-03-03	GA Department of Public Health	Pathogen Discovery, Respiratory Viruses Branch, Division of Viral Diseases, Centers for Disease Control and Prevention	Krista Queen, Yan Li, Ying Tao, Jing Zhang, Anne Uehara, Clinton R. Paden, Haibin Wang, Rachel Marine, Mary S. Keckler, Alison S. Laufer Halpin, Jasmine Padilla, Justin Lee, Christopher A. Elkins, Suxiang Tong
EPI_ISL_420785	hCoV-19/USA/FL_6318/2020	North America / USA / Florida	2020-03-02	FL Bureau of Health Laboratories Tampa	Pathogen Discovery, Respiratory Viruses Branch, Division of Viral Diseases, Centers for Disease Control and Prevention	Krista Queen, Yan Li, Ying Tao, Jing Zhang, Anne Uehara, Clinton R. Paden, Haibin Wang, Rachel Marine, Mary S. Keckler, Alison S. Laufer Halpin, Jasmine Padilla, Justin Lee, Christopher A. Elkins, Suxiang Tong
EPI_ISL_420788	hCoV-19/USA/GA_1445/2020	North America / USA / Georgia	2020-03-04	GA Department of Public Health	Pathogen Discovery, Respiratory Viruses Branch, Division of Viral Diseases, Centers for Disease Control and Prevention	Krista Queen, Yan Li, Ying Tao, Jing Zhang, Anne Uehara, Clinton R. Paden, Haibin Wang, Rachel Marine, Mary S. Keckler, Alison S. Laufer Halpin, Jasmine Padilla, Justin Lee, Christopher A. Elkins, Suxiang Tong
EPI_ISL_420787	hCoV-19/USA/GA_1299/2020	North America / USA / Georgia	2020-03-03	GA Department of Public Health	Pathogen Discovery, Respiratory Viruses Branch, Division of Viral Diseases, Centers for Disease Control and Prevention	Krista Queen, Yan Li, Ying Tao, Jing Zhang, Anne Uehara, Clinton R. Paden, Haibin Wang, Rachel Marine, Mary S. Keckler, Alison S. Laufer Halpin, Jasmine Padilla, Justin Lee, Christopher A. Elkins, Suxiang Tong
EPI_ISL_417130	hCoV-19/USA/WA-S77/2020	North America / USA / Washington / King County	2020-03-05	Washington State Department of Health	Seattle Flu Study	Chu etl al
EPI_ISL_419793	hCoV-19/Australia/VIC81/2020	Oceania / Australia / Victoria	2020-03-14	Victorian Infectious Diseases Reference Laboratory (VIDRL)	Victorian Infectious Diseases Reference Laboratory and Microbiological Diagnostic Unit Public Health Laboratory, Doherty Institute	Caly L., Seemann T., Sait, M., Schultz M., Druce J., Sherry, N.
EPI_ISL_417131	hCoV-19/USA/WA-S78/2020	North America / USA / Washington / King County	2020-03-05	Washington State Department of Health	Seattle Flu Study	Chu etl al
EPI_ISL_419792	hCoV-19/Australia/VIC80/2020	Oceania / Australia / Victoria	2020-03-14	Victorian Infectious Diseases Reference Laboratory (VIDRL)	Victorian Infectious Diseases Reference Laboratory and Microbiological Diagnostic Unit Public Health Laboratory, Doherty Institute	Caly L., Seemann T., Sait, M., Schultz M., Druce J., Sherry, N.
EPI_ISL_419791	hCoV-19/Australia/VIC79/2020	Oceania / Australia / Victoria	2020-03-14	Victorian Infectious Diseases Reference Laboratory (VIDRL)	Victorian Infectious Diseases Reference Laboratory and Microbiological Diagnostic Unit Public Health Laboratory, Doherty Institute	Caly L., Seemann T., Sait, M., Schultz M., Druce J., Sherry, N.
EPI_ISL_420784	hCoV-19/USA/AZ_4811/2020	North America / USA / Arizona	2020-03-02	AZ Department of Health Services	Pathogen Discovery, Respiratory Viruses Branch, Division of Viral Diseases, Centers for Disease Control and Prevention	Krista Queen, Yan Li, Ying Tao, Jing Zhang, Anne Uehara, Clinton R. Paden, Haibin Wang, Rachel Marine, Mary S. Keckler, Alison S. Laufer Halpin, Jasmine Padilla, Justin Lee, Christopher A. Elkins, Suxiang Tong
EPI_ISL_419790	hCoV-19/Australia/VIC78/2020	Oceania / Australia / Victoria	2020-03-14	Victorian Infectious Diseases Reference Laboratory (VIDRL)	Victorian Infectious Diseases Reference Laboratory and Microbiological Diagnostic Unit Public Health Laboratory, Doherty Institute	Caly L., Seemann T., Sait, M., Schultz M., Druce J., Sherry, N.
EPI_ISL_417134	hCoV-19/USA/WA-S81/2020	North America / USA / Washington / King County	2020-02-26	Washington State Department of Health	Seattle Flu Study	Chu etl al
EPI_ISL_419797	hCoV-19/Australia/VIC87/2020	Oceania / Australia / Victoria	2020-03-15	Victorian Infectious Diseases Reference Laboratory (VIDRL)	Victorian Infectious Diseases Reference Laboratory and Microbiological Diagnostic Unit Public Health Laboratory, Doherty Institute	Caly L., Seemann T., Sait, M., Schultz M., Druce J., Sherry, N.
EPI_ISL_417135	hCoV-19/USA/WA-S82/2020	North America / USA / Washington / King County	2020-02-22	Washington State Department of Health	Seattle Flu Study	Chu etl al
EPI_ISL_419796	hCoV-19/Australia/VIC86/2020	Oceania / Australia / Victoria	2020-03-15	Victorian Infectious Diseases Reference Laboratory (VIDRL)	Victorian Infectious Diseases Reference Laboratory and Microbiological Diagnostic Unit Public Health Laboratory, Doherty Institute	Caly L., Seemann T., Sait, M., Schultz M., Druce J., Sherry, N.
EPI_ISL_417132	hCoV-19/USA/WA-S79/2020	North America / USA / Washington / King County	2020-03-05	Washington State Department of Health	Seattle Flu Study	Chu etl al
EPI_ISL_419795	hCoV-19/Australia/VIC85/2020	Oceania / Australia / Victoria	2020-03-15	Victorian Infectious Diseases Reference Laboratory (VIDRL)	Victorian Infectious Diseases Reference Laboratory and Microbiological Diagnostic Unit Public Health Laboratory, Doherty Institute	Caly L., Seemann T., Sait, M., Schultz M., Druce J., Sherry, N.
EPI_ISL_417133	hCoV-19/USA/WA-S80/2020	North America / USA / Washington / King County	2020-03-05	Washington State Department of Health	Seattle Flu Study	Chu etl al
EPI_ISL_419794	hCoV-19/Australia/VIC82/2020	Oceania / Australia / Victoria	2020-03-14	Victorian Infectious Diseases Reference Laboratory (VIDRL)	Victorian Infectious Diseases Reference Laboratory and Microbiological Diagnostic Unit Public Health Laboratory, Doherty Institute	Caly L., Seemann T., Sait, M., Schultz M., Druce J., Sherry, N.
EPI_ISL_417138	hCoV-19/USA/WA-S85/2020	North America / USA / Washington / King County	2020-03-05	Washington State Department of Health	Seattle Flu Study	Chu etl al
EPI_ISL_417139	hCoV-19/USA/WA-S86/2020	North America / USA / Washington / King County	2020-03-01	Washington State Department of Health	Seattle Flu Study	Chu etl al
EPI_ISL_417136	hCoV-19/USA/WA-S83/2020	North America / USA / Washington / King County	2020-03-05	Washington State Department of Health	Seattle Flu Study	Chu etl al
EPI_ISL_419799	hCoV-19/Australia/VIC83/2020	Oceania / Australia / Victoria	2020-03-14	Victorian Infectious Diseases Reference Laboratory (VIDRL)	Victorian Infectious Diseases Reference Laboratory and Microbiological Diagnostic Unit Public Health Laboratory, Doherty Institute	Caly L., Seemann T., Sait, M., Schultz M., Druce J., Sherry, N.
EPI_ISL_417137	hCoV-19/USA/WA-S84/2020	North America / USA / Washington / King County	2020-02-21	Washington State Department of Health	Seattle Flu Study	Chu etl al
EPI_ISL_419798	hCoV-19/Australia/VIC88/2020	Oceania / Australia / Victoria	2020-03-15	Victorian Infectious Diseases Reference Laboratory (VIDRL)	Victorian Infectious Diseases Reference Laboratory and Microbiological Diagnostic Unit Public Health Laboratory, Doherty Institute	Caly L., Seemann T., Sait, M., Schultz M., Druce J., Sherry, N.
EPI_ISL_420775	hCoV-19/England/20142062904/2020	Europe / United Kingdom / England	2020-03-30	Respiratory Virus Unit, Microbiology Services Colindale, Public Health England	Respiratory Virus Unit, Microbiology Services Colindale, Public Health England	Monica Galiano, Shahjahan Miah, Angie Lackenby, Omolola Akinbami, Tiina Talts, Leena Bhaw, Richard Myers, Steven Platt, Kirstin Edwards, Jonathan Hubb, Joanna Ellis, Maria Zambon
EPI_ISL_420774	hCoV-19/England/20142062604/2020	Europe / United Kingdom / England	2020-03-28	Respiratory Virus Unit, Microbiology Services Colindale, Public Health England	Respiratory Virus Unit, Microbiology Services Colindale, Public Health England	Monica Galiano, Shahjahan Miah, Angie Lackenby, Omolola Akinbami, Tiina Talts, Leena Bhaw, Richard Myers, Steven Platt, Kirstin Edwards, Jonathan Hubb, Joanna Ellis, Maria Zambon
EPI_ISL_420777	hCoV-19/England/20142063404/2020	Europe / United Kingdom / England	2020-03-27	Respiratory Virus Unit, Microbiology Services Colindale, Public Health England	Respiratory Virus Unit, Microbiology Services Colindale, Public Health England	Monica Galiano, Shahjahan Miah, Angie Lackenby, Omolola Akinbami, Tiina Talts, Leena Bhaw, Richard Myers, Steven Platt, Kirstin Edwards, Jonathan Hubb, Joanna Ellis, Maria Zambon
EPI_ISL_420776	hCoV-19/England/20142063004/2020	Europe / United Kingdom / England	2020-03-27	Respiratory Virus Unit, Microbiology Services Colindale, Public Health England	Respiratory Virus Unit, Microbiology Services Colindale, Public Health England	Monica Galiano, Shahjahan Miah, Angie Lackenby, Omolola Akinbami, Tiina Talts, Leena Bhaw, Richard Myers, Steven Platt, Kirstin Edwards, Jonathan Hubb, Joanna Ellis, Maria Zambon
EPI_ISL_417163	hCoV-19/USA/WA-S110/2020	North America / USA / Washington / King County	2020-03-05	Seattle Flu Study	Seattle Flu Study	Chu etl al
EPI_ISL_417164	hCoV-19/USA/WA-S111/2020	North America / USA / Washington / King County	2020-03-07	Seattle Flu Study	Seattle Flu Study	Chu etl al
EPI_ISL_417161	hCoV-19/USA/WA-S108/2020	North America / USA / Washington / King County	2020-02-29	Washington State Department of Health	Seattle Flu Study	Chu etl al
EPI_ISL_417162	hCoV-19/USA/WA-S109/2020	North America / USA / Washington / Snohomish County	2020-03-01	Washington State Department of Health	Seattle Flu Study	Chu etl al
EPI_ISL_417167	hCoV-19/USA/WA-S114/2020	North America / USA / Washington / Snohomish County	2020-03-05	Washington State Department of Health	Seattle Flu Study	Chu etl al
EPI_ISL_417168	hCoV-19/USA/WA-S115/2020	North America / USA / Washington / King County	2020-02-29	Washington State Department of Health	Seattle Flu Study	Chu etl al
EPI_ISL_417165	hCoV-19/USA/WA-S112/2020	North America / USA / Washington / King County	2020-03-08	Seattle Flu Study	Seattle Flu Study	Chu etl al
EPI_ISL_417166	hCoV-19/USA/WA-S113/2020	North America / USA / Washington / King County	2020-02-29	Washington State Department of Health	Seattle Flu Study	Chu etl al
EPI_ISL_417169	hCoV-19/USA/WA-S116/2020	North America / USA / Washington	2020-03-02	Washington State Department of Health	Seattle Flu Study	Chu etl al
EPI_ISL_417160	hCoV-19/USA/WA-S107/2020	North America / USA / Washington / King County	2020-02-29	Washington State Department of Health	Seattle Flu Study	Chu etl al
EPI_ISL_417152	hCoV-19/USA/WA-S99/2020	North America / USA / Washington / King County	2020-02-28	Washington State Department of Health	Seattle Flu Study	Chu etl al
EPI_ISL_417153	hCoV-19/USA/WA-S100/2020	North America / USA / Washington / King County	2020-02-29	Washington State Department of Health	Seattle Flu Study	Chu etl al
EPI_ISL_417150	hCoV-19/USA/WA-S97/2020	North America / USA / Washington / King County	2020-02-28	Washington State Department of Health	Seattle Flu Study	Chu etl al
EPI_ISL_417151	hCoV-19/USA/WA-S98/2020	North America / USA / Washington / King County	2020-02-29	Washington State Department of Health	Seattle Flu Study	Chu etl al
EPI_ISL_417156	hCoV-19/USA/WA-S103/2020	North America / USA / Washington / King County	2020-02-28	Washington State Department of Health	Seattle Flu Study	Chu etl al
EPI_ISL_417157	hCoV-19/USA/WA-S104/2020	North America / USA / Washington / Snohomish County	2020-03-05	Washington State Department of Health	Seattle Flu Study	Chu etl al
EPI_ISL_417154	hCoV-19/USA/WA-S101/2020	North America / USA / Washington / King County	2020-02-28	Washington State Department of Health	Seattle Flu Study	Chu etl al
EPI_ISL_417155	hCoV-19/USA/WA-S102/2020	North America / USA / Washington / King County	2020-02-28	Washington State Department of Health	Seattle Flu Study	Chu etl al
EPI_ISL_417158	hCoV-19/USA/WA-S105/2020	North America / USA / Washington / King County	2020-02-28	Washington State Department of Health	Seattle Flu Study	Chu etl al
EPI_ISL_417159	hCoV-19/USA/WA-S106/2020	North America / USA / Washington / King County	2020-02-29	Washington State Department of Health	Seattle Flu Study	Chu etl al
EPI_ISL_420797	hCoV-19/USA/TX_2817/2020	North America / USA / Texas	2020-03-01	Texas DSHS Lab Services	Pathogen Discovery, Respiratory Viruses Branch, Division of Viral Diseases, Centers for Disease Control and Prevention	Krista Queen, Yan Li, Ying Tao, Jing Zhang, Anne Uehara, Clinton R. Paden, Haibin Wang, Rachel Marine, Mary S. Keckler, Alison S. Laufer Halpin, Jasmine Padilla, Justin Lee, Christopher A. Elkins, Suxiang Tong
EPI_ISL_420796	hCoV-19/USA/TX_2039/2020	North America / USA / Texas	2020-02-29	Texas DSHS Lab Services	Pathogen Discovery, Respiratory Viruses Branch, Division of Viral Diseases, Centers for Disease Control and Prevention	Krista Queen, Yan Li, Ying Tao, Jing Zhang, Anne Uehara, Clinton R. Paden, Haibin Wang, Rachel Marine, Mary S. Keckler, Alison S. Laufer Halpin, Jasmine Padilla, Justin Lee, Christopher A. Elkins, Suxiang Tong
EPI_ISL_420799	hCoV-19/Korea/BA-ACH_2604/2020	Asia / Korea	2020-02-27	Brian D. Allgood Army Community Hospital	Pathogen Discovery, Respiratory Viruses Branch, Division of Viral Diseases, Centers for Disease Control and Prevention	Krista Queen, Yan Li, Ying Tao, Jing Zhang, Anne Uehara, Clinton R. Paden, Haibin Wang, Rachel Marine, Mary S. Keckler, Alison S. Laufer Halpin, Jasmine Padilla, Justin Lee, Christopher A. Elkins, Suxiang Tong
EPI_ISL_420798	hCoV-19/USA/TX_2967/2020	North America / USA / Texas	2020-03-01	Texas DSHS Lab Services	Pathogen Discovery, Respiratory Viruses Branch, Division of Viral Diseases, Centers for Disease Control and Prevention	Krista Queen, Yan Li, Ying Tao, Jing Zhang, Anne Uehara, Clinton R. Paden, Haibin Wang, Rachel Marine, Mary S. Keckler, Alison S. Laufer Halpin, Jasmine Padilla, Justin Lee, Christopher A. Elkins, Suxiang Tong
EPI_ISL_417185	hCoV-19/Hong Kong/HKPU28_3001/2020	Asia / Hong Kong	2020-02-09	Department of Pathology, United Christian Hospital	Department of Health Technology and Informatics, Faculty of Health and Social Science, The Hong Kong Polytechnic University	Kenneth Siu-Sing LEUNG, Timothy Ting-Leung NG, Alan Ka-Lun WU, Miranda Chong-Yee YAU, Hiu-Yin LAO, Ming-Pan CHOI, Kingsley King-Gee TAM, Lam-Kwong LEE, Barry Kin-Chung WONG, Alex Yat-Man HO, Kam-Tong Yip, Kwok-Cheung LUNG, Raymond Wai-To LIU, Eugene Yuk-Keung TSO, Wai-Shing LEUNG, Man-Chun CHAN, Yuk-Yung NG, Kit-Man SIN, Kitty Sau-Chun FUNG, Sandy Ka-Yee CHAU, Wing-Kin TO, Tak-Lun Que, David Ho-K…
EPI_ISL_417186	hCoV-19/South Africa/R03006-20/2020	Africa / South Africa / KZN	2020-03-07	National Institute for Communicable Diseases of the National Health Laboratory Service	National Institute for Communicable Diseases of the National Health Laboratory Service	Allam M, Kwenda S, van Heusden P, Khumalo Z, Mohale T, Subramoney K, von Gottberg, A, Ismail A, Bhiman JN
EPI_ISL_417183	hCoV-19/Hong Kong/HKPU23_2601/2020	Asia / Hong Kong	2020-01-30	Department of Clinical Pathology, Pamela Youde Nethersole Eastern Hospital	Department of Health Technology and Informatics, Faculty of Health and Social Science, The Hong Kong Polytechnic University	Kenneth Siu-Sing LEUNG, Timothy Ting-Leung NG, Alan Ka-Lun WU, Miranda Chong-Yee YAU, Hiu-Yin LAO, Ming-Pan CHOI, Kingsley King-Gee TAM, Lam-Kwong LEE, Barry Kin-Chung WONG, Alex Yat-Man HO, Kam-Tong Yip, Kwok-Cheung LUNG, Raymond Wai-To LIU, Eugene Yuk-Keung TSO, Wai-Shing LEUNG, Man-Chun CHAN, Yuk-Yung NG, Kit-Man SIN, Kitty Sau-Chun FUNG, Sandy Ka-Yee CHAU, Wing-Kin TO, Tak-Lun Que, David Ho-K…
EPI_ISL_417184	hCoV-19/Hong Kong/HKPU27_3001/2020	Asia / Hong Kong	2020-02-08	Department of Clinical Pathology, Pamela Youde Nethersole Eastern Hospital	Department of Health Technology and Informatics, Faculty of Health and Social Science, The Hong Kong Polytechnic University	Kenneth Siu-Sing LEUNG, Timothy Ting-Leung NG, Alan Ka-Lun WU, Miranda Chong-Yee YAU, Hiu-Yin LAO, Ming-Pan CHOI, Kingsley King-Gee TAM, Lam-Kwong LEE, Barry Kin-Chung WONG, Alex Yat-Man HO, Kam-Tong Yip, Kwok-Cheung LUNG, Raymond Wai-To LIU, Eugene Yuk-Keung TSO, Wai-Shing LEUNG, Man-Chun CHAN, Yuk-Yung NG, Kit-Man SIN, Kitty Sau-Chun FUNG, Sandy Ka-Yee CHAU, Wing-Kin TO, Tak-Lun Que, David Ho-K…
EPI_ISL_417189	hCoV-19/USA/MN4-MDH4/2020	North America / USA / Minnesota	2020-03-09	Minnesota Department of Health, Public Health Laboratory	Minnesota Department of Health, Public Health Laboratory	Matt Plumb, Jake Garfin and Xiong Wang
EPI_ISL_417187	hCoV-19/Hong Kong/HKPU29_0102/2020	Asia / Hong Kong	2020-02-08	Department of Clinical Pathology, Pamela Youde Nethersole Eastern Hospital	Department of Health Technology and Informatics, Faculty of Health and Social Science, The Hong Kong Polytechnic University	Kenneth Siu-Sing LEUNG, Timothy Ting-Leung NG, Alan Ka-Lun WU, Miranda Chong-Yee YAU, Hiu-Yin LAO, Ming-Pan CHOI, Kingsley King-Gee TAM, Lam-Kwong LEE, Barry Kin-Chung WONG, Alex Yat-Man HO, Kam-Tong Yip, Kwok-Cheung LUNG, Raymond Wai-To LIU, Eugene Yuk-Keung TSO, Wai-Shing LEUNG, Man-Chun CHAN, Yuk-Yung NG, Kit-Man SIN, Kitty Sau-Chun FUNG, Sandy Ka-Yee CHAU, Wing-Kin TO, Tak-Lun Que, David Ho-K…
EPI_ISL_417188	hCoV-19/Hong Kong/HKPU30_2901/2020	Asia / Hong Kong	2020-02-08	Department of Clinical Pathology, Pamela Youde Nethersole Eastern Hospital	Department of Health Technology and Informatics, Faculty of Health and Social Science, The Hong Kong Polytechnic University	Kenneth Siu-Sing LEUNG, Timothy Ting-Leung NG, Alan Ka-Lun WU, Miranda Chong-Yee YAU, Hiu-Yin LAO, Ming-Pan CHOI, Kingsley King-Gee TAM, Lam-Kwong LEE, Barry Kin-Chung WONG, Alex Yat-Man HO, Kam-Tong Yip, Kwok-Cheung LUNG, Raymond Wai-To LIU, Eugene Yuk-Keung TSO, Wai-Shing LEUNG, Man-Chun CHAN, Yuk-Yung NG, Kit-Man SIN, Kitty Sau-Chun FUNG, Sandy Ka-Yee CHAU, Wing-Kin TO, Tak-Lun Que, David Ho-K…
EPI_ISL_417181	hCoV-19/Hong Kong/HKPU19_0402/2020	Asia / Hong Kong	2020-02-05	Department of Pathology, United Christian Hospital	Department of Health Technology and Informatics, Faculty of Health and Social Science, The Hong Kong Polytechnic University	Kenneth Siu-Sing LEUNG, Timothy Ting-Leung NG, Alan Ka-Lun WU, Miranda Chong-Yee YAU, Hiu-Yin LAO, Ming-Pan CHOI, Kingsley King-Gee TAM, Lam-Kwong LEE, Barry Kin-Chung WONG, Alex Yat-Man HO, Kam-Tong Yip, Kwok-Cheung LUNG, Raymond Wai-To LIU, Eugene Yuk-Keung TSO, Wai-Shing LEUNG, Man-Chun CHAN, Yuk-Yung NG, Kit-Man SIN, Kitty Sau-Chun FUNG, Sandy Ka-Yee CHAU, Wing-Kin TO, Tak-Lun Que, David Ho-K…
EPI_ISL_417182	hCoV-19/Hong Kong/HKPU20_3001/2020	Asia / Hong Kong	2020-02-05	Department of Pathology, United Christian Hospital	Department of Health Technology and Informatics, Faculty of Health and Social Science, The Hong Kong Polytechnic University	Kenneth Siu-Sing LEUNG, Timothy Ting-Leung NG, Alan Ka-Lun WU, Miranda Chong-Yee YAU, Hiu-Yin LAO, Ming-Pan CHOI, Kingsley King-Gee TAM, Lam-Kwong LEE, Barry Kin-Chung WONG, Alex Yat-Man HO, Kam-Tong Yip, Kwok-Cheung LUNG, Raymond Wai-To LIU, Eugene Yuk-Keung TSO, Wai-Shing LEUNG, Man-Chun CHAN, Yuk-Yung NG, Kit-Man SIN, Kitty Sau-Chun FUNG, Sandy Ka-Yee CHAU, Wing-Kin TO, Tak-Lun Que, David Ho-K…
EPI_ISL_417180	hCoV-19/Hong Kong/HKPU17_2201/2020	Asia / Hong Kong	2020-02-03	Department of Pathology, United Christian Hospital	Department of Health Technology and Informatics, Faculty of Health and Social Science, The Hong Kong Polytechnic University	Kenneth Siu-Sing LEUNG, Timothy Ting-Leung NG, Alan Ka-Lun WU, Miranda Chong-Yee YAU, Hiu-Yin LAO, Ming-Pan CHOI, Kingsley King-Gee TAM, Lam-Kwong LEE, Barry Kin-Chung WONG, Alex Yat-Man HO, Kam-Tong Yip, Kwok-Cheung LUNG, Raymond Wai-To LIU, Eugene Yuk-Keung TSO, Wai-Shing LEUNG, Man-Chun CHAN, Yuk-Yung NG, Kit-Man SIN, Kitty Sau-Chun FUNG, Sandy Ka-Yee CHAU, Wing-Kin TO, Tak-Lun Que, David Ho-K…
EPI_ISL_426900	hCoV-19/Australia/NT12/2020	Oceania / Australia / Northern territory	2020-03-25	Royal Darwin Hospital Pathology	Microbiological Diagnostic Unit Public Health Laboratory and Victorian Infectious Diseases Reference Laboratory, Doherty Institute	Meumann, E., Caly L., Seemann T., Sait, M., Schultz M., Druce J., Sherry, N.
EPI_ISL_417174	hCoV-19/USA/WA-S121/2020	North America / USA / Washington / King County	2020-03-01	Washington State Department of Health	Seattle Flu Study	Chu etl al
EPI_ISL_426901	hCoV-19/Australia/NT13/2020	Oceania / Australia / Northern territory	2020-03-25	Royal Darwin Hospital Pathology	Microbiological Diagnostic Unit Public Health Laboratory and Victorian Infectious Diseases Reference Laboratory, Doherty Institute	Meumann, E., Caly L., Seemann T., Sait, M., Schultz M., Druce J., Sherry, N.
EPI_ISL_417175	hCoV-19/USA/WA-S122/2020	North America / USA / Washington / Grant County	2020-03-02	Washington State Department of Health	Seattle Flu Study	Chu etl al
EPI_ISL_426902	hCoV-19/Australia/NT14/2020	Oceania / Australia / Northern territory	2020-03-26	Royal Darwin Hospital Pathology	Microbiological Diagnostic Unit Public Health Laboratory and Victorian Infectious Diseases Reference Laboratory, Doherty Institute	Meumann, E., Caly L., Seemann T., Sait, M., Schultz M., Druce J., Sherry, N.
EPI_ISL_417172	hCoV-19/USA/WA-S119/2020	North America / USA / Washington / King County	2020-02-29	Washington State Department of Health	Seattle Flu Study	Chu etl al
EPI_ISL_426903	hCoV-19/Australia/NT16/2020	Oceania / Australia / Northern territory	2020-03-24	Royal Darwin Hospital Pathology	Microbiological Diagnostic Unit Public Health Laboratory and Victorian Infectious Diseases Reference Laboratory, Doherty Institute	Meumann, E., Caly L., Seemann T., Sait, M., Schultz M., Druce J., Sherry, N.
EPI_ISL_417173	hCoV-19/USA/WA-S120/2020	North America / USA / Washington / King County	2020-03-01	Washington State Department of Health	Seattle Flu Study	Chu etl al
EPI_ISL_426904	hCoV-19/Australia/NT17/2020	Oceania / Australia / Northern territory	2020-03-24	Royal Darwin Hospital Pathology	Microbiological Diagnostic Unit Public Health Laboratory and Victorian Infectious Diseases Reference Laboratory, Doherty Institute	Meumann, E., Caly L., Seemann T., Sait, M., Schultz M., Druce J., Sherry, N.
EPI_ISL_417178	hCoV-19/Hong Kong/HKPU6_2101/2020	Asia / Hong Kong	2020-01-25	Department of Pathology, Princess Margaret Hospital	Department of Health Technology and Informatics, Faculty of Health and Social Science, The Hong Kong Polytechnic University	Kenneth Siu-Sing LEUNG, Timothy Ting-Leung NG, Alan Ka-Lun WU, Miranda Chong-Yee YAU, Hiu-Yin LAO, Ming-Pan CHOI, Kingsley King-Gee TAM, Lam-Kwong LEE, Barry Kin-Chung WONG, Alex Yat-Man HO, Kam-Tong Yip, Kwok-Cheung LUNG, Raymond Wai-To LIU, Eugene Yuk-Keung TSO, Wai-Shing LEUNG, Man-Chun CHAN, Yuk-Yung NG, Kit-Man SIN, Kitty Sau-Chun FUNG, Sandy Ka-Yee CHAU, Wing-Kin TO, Tak-Lun Que, David Ho-K…
EPI_ISL_426905	hCoV-19/Australia/VIC390/2020	Oceania / Australia / Victoria	2020-03-23	Microbiological Diagnostic Unit Public Health Laboratory	Microbiological Diagnostic Unit Public Health Laboratory	Seemann T., Schultz M., Sait, M., Sherry, N.
EPI_ISL_417179	hCoV-19/Hong Kong/HKPU12_2201/2020	Asia / Hong Kong	2020-01-30	Department of Pathology, Princess Margaret Hospital	Department of Health Technology and Informatics, Faculty of Health and Social Science, The Hong Kong Polytechnic University	Kenneth Siu-Sing LEUNG, Timothy Ting-Leung NG, Alan Ka-Lun WU, Miranda Chong-Yee YAU, Hiu-Yin LAO, Ming-Pan CHOI, Kingsley King-Gee TAM, Lam-Kwong LEE, Barry Kin-Chung WONG, Alex Yat-Man HO, Kam-Tong Yip, Kwok-Cheung LUNG, Raymond Wai-To LIU, Eugene Yuk-Keung TSO, Wai-Shing LEUNG, Man-Chun CHAN, Yuk-Yung NG, Kit-Man SIN, Kitty Sau-Chun FUNG, Sandy Ka-Yee CHAU, Wing-Kin TO, Tak-Lun Que, David Ho-K…
EPI_ISL_426906	hCoV-19/Australia/VIC473/2020	Oceania / Australia / Victoria	2020-03-28	Microbiological Diagnostic Unit Public Health Laboratory	Microbiological Diagnostic Unit Public Health Laboratory	Seemann T., Schultz M., Sait, M., Sherry, N.
EPI_ISL_417176	hCoV-19/Hong Kong/HKPU1_2101/2020	Asia / Hong Kong	2020-01-21	Department of Pathology, Princess Margaret Hospital	Department of Health Technology and Informatics, Faculty of Health and Social Science, The Hong Kong Polytechnic University	Kenneth Siu-Sing LEUNG, Timothy Ting-Leung NG, Alan Ka-Lun WU, Miranda Chong-Yee YAU, Hiu-Yin LAO, Ming-Pan CHOI, Kingsley King-Gee TAM, Lam-Kwong LEE, Barry Kin-Chung WONG, Alex Yat-Man HO, Kam-Tong Yip, Kwok-Cheung LUNG, Raymond Wai-To LIU, Eugene Yuk-Keung TSO, Wai-Shing LEUNG, Man-Chun CHAN, Yuk-Yung NG, Kit-Man SIN, Kitty Sau-Chun FUNG, Sandy Ka-Yee CHAU, Wing-Kin TO, Tak-Lun Que, David Ho-K…
EPI_ISL_426907	hCoV-19/Australia/VIC475/2020	Oceania / Australia / Victoria	2020-03-28	Microbiological Diagnostic Unit Public Health Laboratory	Microbiological Diagnostic Unit Public Health Laboratory	Seemann T., Schultz M., Sait, M., Sherry, N.
EPI_ISL_417177	hCoV-19/Hong Kong/HKPU2_1801/2020	Asia / Hong Kong	2020-01-23	Department of Pathology, Princess Margaret Hospital	Department of Health Technology and Informatics, Faculty of Health and Social Science, The Hong Kong Polytechnic University	Kenneth Siu-Sing LEUNG, Timothy Ting-Leung NG, Alan Ka-Lun WU, Miranda Chong-Yee YAU, Hiu-Yin LAO, Ming-Pan CHOI, Kingsley King-Gee TAM, Lam-Kwong LEE, Barry Kin-Chung WONG, Alex Yat-Man HO, Kam-Tong Yip, Kwok-Cheung LUNG, Raymond Wai-To LIU, Eugene Yuk-Keung TSO, Wai-Shing LEUNG, Man-Chun CHAN, Yuk-Yung NG, Kit-Man SIN, Kitty Sau-Chun FUNG, Sandy Ka-Yee CHAU, Wing-Kin TO, Tak-Lun Que, David Ho-K…
EPI_ISL_426908	hCoV-19/Australia/VIC476/2020	Oceania / Australia / Victoria	2020-03-28	Microbiological Diagnostic Unit Public Health Laboratory	Microbiological Diagnostic Unit Public Health Laboratory	Seemann T., Schultz M., Sait, M., Sherry, N.
EPI_ISL_426909	hCoV-19/Australia/VIC477/2020	Oceania / Australia / Victoria	2020-03-28	Microbiological Diagnostic Unit Public Health Laboratory	Microbiological Diagnostic Unit Public Health Laboratory	Seemann T., Schultz M., Sait, M., Sherry, N.
EPI_ISL_417170	hCoV-19/USA/WA-S117/2020	North America / USA / Washington	2020-03-02	Washington State Department of Health	Seattle Flu Study	Chu etl al
EPI_ISL_417171	hCoV-19/USA/WA-S118/2020	North America / USA / Washington / King County	2020-03-01	Washington State Department of Health	Seattle Flu Study	Chu etl al
EPI_ISL_426910	hCoV-19/Australia/VIC478/2020	Oceania / Australia / Victoria	2020-03-28	Microbiological Diagnostic Unit Public Health Laboratory	Microbiological Diagnostic Unit Public Health Laboratory	Seemann T., Schultz M., Sait, M., Sherry, N.
EPI_ISL_426911	hCoV-19/Australia/VIC479/2020	Oceania / Australia / Victoria	2020-03-28	Microbiological Diagnostic Unit Public Health Laboratory	Microbiological Diagnostic Unit Public Health Laboratory	Seemann T., Schultz M., Sait, M., Sherry, N.
EPI_ISL_413600	hCoV-19/Australia/NSW14/2020	Oceania / Australia / NSW / Sydney	2020-03-03	Centre for Infectious Diseases and Microbiology - Public Health	NSW Health Pathology - Institute of Clinical Pathology and Medical Research; Westmead Hospital; University of Sydney	Gall, M, Eden J-S, Lam C, Gray K, Timms, V, Rockett R, Carter I, Rahman H, Holmes EC, O’Sullivan MV, Sintchenko V, Chen SC, Maddocks S, Kok J and Dwyer DE for the 2019-nCoV Study Group*
EPI_ISL_413601	hCoV-19/USA/WA13-UW9/2020	North America / USA / Washington	2020-03-02	UW Virology Lab	UW Virology Lab	Pavitra Roychoudhury, Hong Xie, Keith Jerome, Alexander Greninger
EPI_ISL_417196	hCoV-19/USA/MN29-MDH29/2020	North America / USA / Minnesota	2020-03-11	Minnesota Department of Health, Public Health Laboratory	Minnesota Department of Health, Public Health Laboratory	Matt Plumb, Jake Garfin and Xiong Wang
EPI_ISL_417197	hCoV-19/Hong Kong/HKPU34_3001/2020	Asia / Hong Kong	2020-02-09	Department of Clinical Pathology, Pamela Youde Nethersole Eastern Hospital	Department of Health Technology and Informatics, Faculty of Health and Social Science, The Hong Kong Polytechnic University	Kenneth Siu-Sing LEUNG, Timothy Ting-Leung NG, Alan Ka-Lun WU, Miranda Chong-Yee YAU, Hiu-Yin LAO, Ming-Pan CHOI, Kingsley King-Gee TAM, Lam-Kwong LEE, Barry Kin-Chung WONG, Alex Yat-Man HO, Kam-Tong Yip, Kwok-Cheung LUNG, Raymond Wai-To LIU, Eugene Yuk-Keung TSO, Wai-Shing LEUNG, Man-Chun CHAN, Yuk-Yung NG, Kit-Man SIN, Kitty Sau-Chun FUNG, Sandy Ka-Yee CHAU, Wing-Kin TO, Tak-Lun Que, David Ho-K…
EPI_ISL_417194	hCoV-19/USA/MN26-MDH26/2020	North America / USA / Minnesota	2020-03-12	Minnesota Department of Health, Public Health Laboratory	Minnesota Department of Health, Public Health Laboratory	Matt Plumb, Jake Garfin and Xiong Wang
EPI_ISL_417195	hCoV-19/Hong Kong/HKPU33_0202/2020	Asia / Hong Kong	2020-02-09	Department of Clinical Pathology, Pamela Youde Nethersole Eastern Hospital	Department of Health Technology and Informatics, Faculty of Health and Social Science, The Hong Kong Polytechnic University	Kenneth Siu-Sing LEUNG, Timothy Ting-Leung NG, Alan Ka-Lun WU, Miranda Chong-Yee YAU, Hiu-Yin LAO, Ming-Pan CHOI, Kingsley King-Gee TAM, Lam-Kwong LEE, Barry Kin-Chung WONG, Alex Yat-Man HO, Kam-Tong Yip, Kwok-Cheung LUNG, Raymond Wai-To LIU, Eugene Yuk-Keung TSO, Wai-Shing LEUNG, Man-Chun CHAN, Yuk-Yung NG, Kit-Man SIN, Kitty Sau-Chun FUNG, Sandy Ka-Yee CHAU, Wing-Kin TO, Tak-Lun Que, David Ho-K…
EPI_ISL_417198	hCoV-19/USA/MN30-MDH30/2020	North America / USA / Minnesota	2020-03-12	Minnesota Department of Health, Public Health Laboratory	Minnesota Department of Health, Public Health Laboratory	Matt Plumb, Jake Garfin and Xiong Wang
EPI_ISL_417199	hCoV-19/Hong Kong/HKPU35_0402/2020	Asia / Hong Kong	2020-02-09	Department of Clinical Pathology, Pamela Youde Nethersole Eastern Hospital	Department of Health Technology and Informatics, Faculty of Health and Social Science, The Hong Kong Polytechnic University	Chong-Yee YAU, Hiu-Yin LAO, Ming-Pan CHOI, Kingsley King-Gee TAM, Lam-Kwong LEE, Barry Kin-Chung WONG, Alex Yat-Man HO, Kam-Tong Yip, Kwok-Cheung LUNG, Raymond Wai-To LIU, Eugene Yuk-Keung TSO, Wai-Shing LEUNG, Man-Chun CHAN, Yuk-Yung NG, Kit-Man SIN, Kitty Sau-Chun FUNG, Sandy Ka-Yee CHAU, Wing-Kin TO, Tak-Lun Que, David Ho-Keung SHUM, Shea Ping YIP, Wing Cheong YAM, Gilman Kit-Hang SIU
EPI_ISL_417192	hCoV-19/USA/MN25-MDH25/2020	North America / USA / Minnesota	2020-03-12	Minnesota Department of Health, Public Health Laboratory	Minnesota Department of Health, Public Health Laboratory	Matt Plumb, Jake Garfin and Xiong Wang
EPI_ISL_417193	hCoV-19/Hong Kong/HKPU32_0402/2020	Asia / Hong Kong	2020-02-09	Department of Clinical Pathology, Pamela Youde Nethersole Eastern Hospital	Department of Health Technology and Informatics, Faculty of Health and Social Science, The Hong Kong Polytechnic University	Kenneth Siu-Sing LEUNG, Timothy Ting-Leung NG, Alan Ka-Lun WU, Miranda Chong-Yee YAU, Hiu-Yin LAO, Ming-Pan CHOI, Kingsley King-Gee TAM, Lam-Kwong LEE, Barry Kin-Chung WONG, Alex Yat-Man HO, Kam-Tong Yip, Kwok-Cheung LUNG, Raymond Wai-To LIU, Eugene Yuk-Keung TSO, Wai-Shing LEUNG, Man-Chun CHAN, Yuk-Yung NG, Kit-Man SIN, Kitty Sau-Chun FUNG, Sandy Ka-Yee CHAU, Wing-Kin TO, Tak-Lun Que, David Ho-K…
EPI_ISL_417190	hCoV-19/Hong Kong/HKPU_2801/2020	Asia / Hong Kong	2020-02-08	Department of Clinical Pathology, Pamela Youde Nethersole Eastern Hospital	Department of Health Technology and Informatics, Faculty of Health and Social Science, The Hong Kong Polytechnic University	Kenneth Siu-Sing LEUNG, Timothy Ting-Leung NG, Alan Ka-Lun WU, Miranda Chong-Yee YAU, Hiu-Yin LAO, Ming-Pan CHOI, Kingsley King-Gee TAM, Lam-Kwong LEE, Barry Kin-Chung WONG, Alex Yat-Man HO, Kam-Tong Yip, Kwok-Cheung LUNG, Raymond Wai-To LIU, Eugene Yuk-Keung TSO, Wai-Shing LEUNG, Man-Chun CHAN, Yuk-Yung NG, Kit-Man SIN, Kitty Sau-Chun FUNG, Sandy Ka-Yee CHAU, Wing-Kin TO, Tak-Lun Que, David Ho-K…
EPI_ISL_417191	hCoV-19/USA/MN5-MDH5/2020	North America / USA / Minnesota	2020-03-10	Minnesota Department of Health, Public Health Laboratory	Minnesota Department of Health, Public Health Laboratory	Matt Plumb, Jake Garfin and Xiong Wang
EPI_ISL_419720	hCoV-19/Australia/VIC107/2020	Oceania / Australia / Victoria	2020-03-17	Microbiological Diagnostic Unit Public Health Laboratory	Microbiological Diagnostic Unit Public Health Laboratory	Seemann T., Schultz M., Sait, M., Sherry, N.
EPI_ISL_419724	hCoV-19/Australia/VIC122/2020	Oceania / Australia / Victoria	2020-03-20	Microbiological Diagnostic Unit Public Health Laboratory	Microbiological Diagnostic Unit Public Health Laboratory	Seemann T., Schultz M., Sait, M., Sherry, N.
EPI_ISL_419723	hCoV-19/Australia/VIC121/2020	Oceania / Australia / Victoria	2020-03-18	Microbiological Diagnostic Unit Public Health Laboratory	Microbiological Diagnostic Unit Public Health Laboratory	Seemann T., Schultz M., Sait, M., Sherry, N.
EPI_ISL_419722	hCoV-19/Australia/VIC120/2020	Oceania / Australia / Victoria	2020-03-19	Microbiological Diagnostic Unit Public Health Laboratory	Microbiological Diagnostic Unit Public Health Laboratory	Seemann T., Schultz M., Sait, M., Sherry, N.
EPI_ISL_419721	hCoV-19/Australia/VIC116/2020	Oceania / Australia / Victoria	2020-03-19	Microbiological Diagnostic Unit Public Health Laboratory	Microbiological Diagnostic Unit Public Health Laboratory	Seemann T., Schultz M., Sait, M., Sherry, N.
EPI_ISL_419728	hCoV-19/Australia/VIC126/2020	Oceania / Australia / Victoria	2020-03-20	Microbiological Diagnostic Unit Public Health Laboratory	Microbiological Diagnostic Unit Public Health Laboratory	Seemann T., Schultz M., Sait, M., Sherry, N.
EPI_ISL_419727	hCoV-19/Australia/VIC117/2020	Oceania / Australia / Victoria	2020-03-19	Microbiological Diagnostic Unit Public Health Laboratory	Microbiological Diagnostic Unit Public Health Laboratory	Seemann T., Schultz M., Sait, M., Sherry, N.
EPI_ISL_419726	hCoV-19/Australia/VIC119/2020	Oceania / Australia / Victoria	2020-03-19	Microbiological Diagnostic Unit Public Health Laboratory	Microbiological Diagnostic Unit Public Health Laboratory	Seemann T., Schultz M., Sait, M., Sherry, N.
EPI_ISL_419725	hCoV-19/Australia/VIC114/2020	Oceania / Australia / Victoria	2020-03-18	Microbiological Diagnostic Unit Public Health Laboratory	Microbiological Diagnostic Unit Public Health Laboratory	Seemann T., Schultz M., Sait, M., Sherry, N.
EPI_ISL_420709	hCoV-19/England/20139053804/2020	Europe / United Kingdom / England	2020-03-28	Respiratory Virus Unit, Microbiology Services Colindale, Public Health England	Respiratory Virus Unit, Microbiology Services Colindale, Public Health England	Monica Galiano, Shahjahan Miah, Angie Lackenby, Omolola Akinbami, Tiina Talts, Leena Bhaw, Richard Myers, Steven Platt, Kirstin Edwards, Jonathan Hubb, Joanna Ellis, Maria Zambon
EPI_ISL_419719	hCoV-19/Australia/VIC118/2020	Oceania / Australia / Victoria	2020-03-20	Microbiological Diagnostic Unit Public Health Laboratory	Microbiological Diagnostic Unit Public Health Laboratory	Seemann T., Schultz M., Sait, M., Sherry, N.
EPI_ISL_419718	hCoV-19/Australia/VIC109/2020	Oceania / Australia / Victoria	2020-03-18	Microbiological Diagnostic Unit Public Health Laboratory	Microbiological Diagnostic Unit Public Health Laboratory	Seemann T., Schultz M., Sait, M., Sherry, N.
EPI_ISL_420706	hCoV-19/England/20139053004/2020	Europe / United Kingdom / England	2020-03-28	Respiratory Virus Unit, Microbiology Services Colindale, Public Health England	Respiratory Virus Unit, Microbiology Services Colindale, Public Health England	Monica Galiano, Shahjahan Miah, Angie Lackenby, Omolola Akinbami, Tiina Talts, Leena Bhaw, Richard Myers, Steven Platt, Kirstin Edwards, Jonathan Hubb, Joanna Ellis, Maria Zambon
EPI_ISL_420705	hCoV-19/England/20139052904/2020	Europe / United Kingdom / England	2020-03-28	Respiratory Virus Unit, Microbiology Services Colindale, Public Health England	Respiratory Virus Unit, Microbiology Services Colindale, Public Health England	Monica Galiano, Shahjahan Miah, Angie Lackenby, Omolola Akinbami, Tiina Talts, Leena Bhaw, Richard Myers, Steven Platt, Kirstin Edwards, Jonathan Hubb, Joanna Ellis, Maria Zambon
EPI_ISL_420708	hCoV-19/England/20139053504/2020	Europe / United Kingdom / England	2020-03-28	Respiratory Virus Unit, Microbiology Services Colindale, Public Health England	Respiratory Virus Unit, Microbiology Services Colindale, Public Health England	Monica Galiano, Shahjahan Miah, Angie Lackenby, Omolola Akinbami, Tiina Talts, Leena Bhaw, Richard Myers, Steven Platt, Kirstin Edwards, Jonathan Hubb, Joanna Ellis, Maria Zambon
EPI_ISL_420707	hCoV-19/England/20139053304/2020	Europe / United Kingdom / England	2020-03-28	Respiratory Virus Unit, Microbiology Services Colindale, Public Health England	Respiratory Virus Unit, Microbiology Services Colindale, Public Health England	Monica Galiano, Shahjahan Miah, Angie Lackenby, Omolola Akinbami, Tiina Talts, Leena Bhaw, Richard Myers, Steven Platt, Kirstin Edwards, Jonathan Hubb, Joanna Ellis, Maria Zambon
EPI_ISL_420702	hCoV-19/England/20139051704/2020	Europe / United Kingdom / England	2020-03-27	Respiratory Virus Unit, Microbiology Services Colindale, Public Health England	Respiratory Virus Unit, Microbiology Services Colindale, Public Health England	Monica Galiano, Shahjahan Miah, Angie Lackenby, Omolola Akinbami, Tiina Talts, Leena Bhaw, Richard Myers, Steven Platt, Kirstin Edwards, Jonathan Hubb, Joanna Ellis, Maria Zambon
EPI_ISL_420701	hCoV-19/England/20139051304/2020	Europe / United Kingdom / England	2020-03-27	Respiratory Virus Unit, Microbiology Services Colindale, Public Health England	Respiratory Virus Unit, Microbiology Services Colindale, Public Health England	Monica Galiano, Shahjahan Miah, Angie Lackenby, Omolola Akinbami, Tiina Talts, Leena Bhaw, Richard Myers, Steven Platt, Kirstin Edwards, Jonathan Hubb, Joanna Ellis, Maria Zambon
EPI_ISL_420704	hCoV-19/England/20139052704/2020	Europe / United Kingdom / England	2020-03-28	Respiratory Virus Unit, Microbiology Services Colindale, Public Health England	Respiratory Virus Unit, Microbiology Services Colindale, Public Health England	Monica Galiano, Shahjahan Miah, Angie Lackenby, Omolola Akinbami, Tiina Talts, Leena Bhaw, Richard Myers, Steven Platt, Kirstin Edwards, Jonathan Hubb, Joanna Ellis, Maria Zambon
EPI_ISL_420703	hCoV-19/England/20139052004/2020	Europe / United Kingdom / England	2020-03-27	Respiratory Virus Unit, Microbiology Services Colindale, Public Health England	Respiratory Virus Unit, Microbiology Services Colindale, Public Health England	Monica Galiano, Shahjahan Miah, Angie Lackenby, Omolola Akinbami, Tiina Talts, Leena Bhaw, Richard Myers, Steven Platt, Kirstin Edwards, Jonathan Hubb, Joanna Ellis, Maria Zambon
EPI_ISL_420700	hCoV-19/England/20139051004/2020	Europe / United Kingdom / England	2020-03-27	Respiratory Virus Unit, Microbiology Services Colindale, Public Health England	Respiratory Virus Unit, Microbiology Services Colindale, Public Health England	Monica Galiano, Shahjahan Miah, Angie Lackenby, Omolola Akinbami, Tiina Talts, Leena Bhaw, Richard Myers, Steven Platt, Kirstin Edwards, Jonathan Hubb, Joanna Ellis, Maria Zambon
EPI_ISL_419713	hCoV-19/USA/VA-DCLS-0021/2020	North America / USA / Virginia	2020-03-11	Division of Consolidated Laboratory Services	Division of Consolidated Laboratory Services	Division of Consolidated Laboratory Services
EPI_ISL_419712	hCoV-19/USA/VA-DCLS-0020/2020	North America / USA / Virginia	2020-03-10	Division of Consolidated Laboratory Services	Division of Consolidated Laboratory Services	Division of Consolidated Laboratory Services
EPI_ISL_419711	hCoV-19/USA/VA-DCLS-0017/2020	North America /USA / Virginia	2020-03-11	Division of Consolidated Laboratory Services	Division of Consolidated Laboratory Services	Division of Consolidated Laboratory Services
EPI_ISL_419710	hCoV-19/USA/VA-DCLS-0016/2020	North America / USA / Virginia	2020-03-12	Division of Consolidated Laboratory Services	Division of Consolidated Laboratory Services	Division of Consolidated Laboratory Services
EPI_ISL_419717	hCoV-19/Australia/VIC115/2020	Oceania / Australia / Victoria	2020-03-19	Microbiological Diagnostic Unit Public Health Laboratory	Microbiological Diagnostic Unit Public Health Laboratory	Seemann T., Schultz M., Sait, M., Sherry, N.
EPI_ISL_419716	hCoV-19/Australia/VIC110/2020	Oceania / Australia / Victoria	2020-03-18	Microbiological Diagnostic Unit Public Health Laboratory	Microbiological Diagnostic Unit Public Health Laboratory	Seemann T., Schultz M., Sait, M., Sherry, N.
EPI_ISL_419715	hCoV-19/Australia/VIC111/2020	Oceania / Australia / Victoria	2020-03-18	Microbiological Diagnostic Unit Public Health Laboratory	Microbiological Diagnostic Unit Public Health Laboratory	Seemann T., Schultz M., Sait, M., Sherry, N.
EPI_ISL_419714	hCoV-19/Australia/VIC108/2020	Oceania / Australia / Victoria	2020-03-18	Microbiological Diagnostic Unit Public Health Laboratory	Microbiological Diagnostic Unit Public Health Laboratory	Seemann T., Schultz M., Sait, M., Sherry, N.
EPI_ISL_419709	hCoV-19/Spain/PaisVasco201602/2020	Europe / Spain / BasqueCountry	2020-03-04	HOSPITAL TXAGORRITXU	Instituto de Salud Carlos III	Iglesias-Caballero, M. Molinero Calamita, M. González-Esguevillas, M. Camarero S. Pozo F. Casas I. Jiménez, P. Jiménez, M. Zaballos, A. Monzón, S. Varona, S. Juliá, M. Cuesta, I. Gómez, C.
EPI_ISL_419708	hCoV-19/USA/VA-DCLS-0014/2020	North America / USA / Virginia	2020-03-12	Division of Consolidated Laboratory Services	Division of Consolidated Laboratory Services	Division of Consolidated Laboratory Services
EPI_ISL_419707	hCoV-19/Spain/Cataluna201397/2020	Europe / Spain / Catalonia	2020	HOSPITAL CLINIC	Instituto de Salud Carlos III	Iglesias-Caballero, M. Molinero Calamita, M. González-Esguevillas, M. Camarero S. Pozo F. Casas I. Jiménez, P. Jiménez, M. Zaballos, A. Monzón, S. Varona, S. Juliá, M. Cuesta, I. Marcos, M.A
EPI_ISL_418411	hCoV-19/Finland/14M82/2020	Europe / Finland / Helsinki	2020-03-14	Department of Virology and Immunology, University of Helsinki and Helsinki University Hospital, Huslab Finland	Department of Virology, Faculty of Medicine, University of Helsinki, Helsinki, Finland	Teemu Smura, Hannimari Kallio-Kokko, Olli Vapalahti
EPI_ISL_419742	hCoV-19/Australia/VIC22/2020	Oceania / Australia / Victoria	2020-03-09	Victorian Infectious Diseases Reference Laboratory (VIDRL)	Victorian Infectious Diseases Reference Laboratory and Microbiological Diagnostic Unit Public Health Laboratory, Doherty Institute	Caly L., Seemann T., Sait, M., Schultz M., Druce J., Sherry, N.
EPI_ISL_418410	hCoV-19/Finland/14M77/2020	Europe / Finland / Helsinki	2020-03-14	Department of Virology and Immunology, University of Helsinki and Helsinki University Hospital, Huslab Finland	Department of Virology, Faculty of Medicine, University of Helsinki, Helsinki, Finland	Teemu Smura, Hannimari Kallio-Kokko, Olli Vapalahti
EPI_ISL_419741	hCoV-19/Australia/VIC20/2020	Oceania / Australia / Victoria	2020-03-08	Victorian Infectious Diseases Reference Laboratory (VIDRL)	Victorian Infectious Diseases Reference Laboratory and Microbiological Diagnostic Unit Public Health Laboratory, Doherty Institute	Caly L., Seemann T., Sait, M., Schultz M., Druce J., Sherry, N.
EPI_ISL_419740	hCoV-19/Australia/VIC21/2020	Oceania / Australia / Victoria	2020-03-09	Victorian Infectious Diseases Reference Laboratory (VIDRL)	Victorian Infectious Diseases Reference Laboratory and Microbiological Diagnostic Unit Public Health Laboratory, Doherty Institute	Caly L., Seemann T., Sait, M., Schultz M., Druce J., Sherry, N.
EPI_ISL_418415	hCoV-19/France/ARA09451/2020	Europe / France / ARA / Valence	2020-03-15	Centre Hospitalier de Valence	CNR Virus des Infections Respiratoires - France SUD	Antonin Bal, Gregory Destras, Gwendolyne Burfin, Solenne Brun, Carine Moustaud, Raphaelle Lamy, Alexandre Gaymard, Maude Bouscambert-Duchamp, Florence Morfin-Sherpa, Martine Valette, Bruno Lina, Laurence Josset
EPI_ISL_419746	hCoV-19/Australia/VIC27/2020	Oceania / Australia / Victoria	2020-03-10	Victorian Infectious Diseases Reference Laboratory (VIDRL)	Victorian Infectious Diseases Reference Laboratory and Microbiological Diagnostic Unit Public Health Laboratory, Doherty Institute	Caly L., Seemann T., Sait, M., Schultz M., Druce J., Sherry, N.
EPI_ISL_418414	hCoV-19/France/ARA09434/2020	Europe / France / ARA / Valence	2020-03-15	Centre Hospitalier de Valence	CNR Virus des Infections Respiratoires - France SUD	Antonin Bal, Gregory Destras, Gwendolyne Burfin, Solenne Brun, Carine Moustaud, Raphaelle Lamy, Alexandre Gaymard, Maude Bouscambert-Duchamp, Florence Morfin-Sherpa, Martine Valette, Bruno Lina, Laurence Josset
EPI_ISL_419745	hCoV-19/Australia/VIC26/2020	Oceania / Australia / Victoria	2020-03-10	Victorian Infectious Diseases Reference Laboratory (VIDRL)	Victorian Infectious Diseases Reference Laboratory and Microbiological Diagnostic Unit Public Health Laboratory, Doherty Institute	Caly L., Seemann T., Sait, M., Schultz M., Druce J., Sherry, N.
EPI_ISL_418413	hCoV-19/France/ARA09428/2020	Europe / France / ARA / Macon	2020-03-15	Centre Hospitalier de Macon	CNR Virus des Infections Respiratoires - France SUD	Antonin Bal, Gregory Destras, Gwendolyne Burfin, Solenne Brun, Carine Moustaud, Raphaelle Lamy, Alexandre Gaymard, Maude Bouscambert-Duchamp, Florence Morfin-Sherpa, Martine Valette, Bruno Lina, Laurence Josset
EPI_ISL_419744	hCoV-19/Australia/VIC25/2020	Oceania / Australia / Victoria	2020-03-10	Victorian Infectious Diseases Reference Laboratory (VIDRL)	Victorian Infectious Diseases Reference Laboratory and Microbiological Diagnostic Unit Public Health Laboratory, Doherty Institute	Caly L., Seemann T., Sait, M., Schultz M., Druce J., Sherry, N.
EPI_ISL_418412	hCoV-19/France/ARA094100/2020	Europe / France / ARA / Privas	2020-03-15	Centre Hospitalier des Vals d'Ardeche	CNR Virus des Infections Respiratoires - France SUD	Antonin Bal, Gregory Destras, Gwendolyne Burfin, Solenne Brun, Carine Moustaud, Raphaelle Lamy, Alexandre Gaymard, Maude Bouscambert-Duchamp, Florence Morfin-Sherpa, Martine Valette, Bruno Lina, Laurence Josset
EPI_ISL_419743	hCoV-19/Australia/VIC23/2020	Oceania / Australia / Victoria	2020-03-09	Victorian Infectious Diseases Reference Laboratory (VIDRL)	Victorian Infectious Diseases Reference Laboratory and Microbiological Diagnostic Unit Public Health Laboratory, Doherty Institute	Caly L., Seemann T., Sait, M., Schultz M., Druce J., Sherry, N.
EPI_ISL_418419	hCoV-19/France/ARA10165/2020	Europe / France / ARA / Lyon	2020-03-16	Centre Hospitalier Saint Joseph Saint Luc	CNR Virus des Infections Respiratoires - France SUD	Antonin Bal, Gregory Destras, Gwendolyne Burfin, Solenne Brun, Carine Moustaud, Raphaelle Lamy, Alexandre Gaymard, Maude Bouscambert-Duchamp, Florence Morfin-Sherpa, Martine Valette, Bruno Lina, Laurence Josset
EPI_ISL_418418	hCoV-19/France/ARA10163/2020	Europe / France / ARA / Lyon	2020-03-16	Centre Hospitalier Saint Joseph Saint Luc	CNR Virus des Infections Respiratoires - France SUD	Antonin Bal, Gregory Destras, Gwendolyne Burfin, Solenne Brun, Carine Moustaud, Raphaelle Lamy, Alexandre Gaymard, Maude Bouscambert-Duchamp, Florence Morfin-Sherpa, Martine Valette, Bruno Lina, Laurence Josset
EPI_ISL_419749	hCoV-19/Australia/VIC30/2020	Oceania / Australia / Victoria	2020-03-10	Victorian Infectious Diseases Reference Laboratory (VIDRL)	Victorian Infectious Diseases Reference Laboratory and Microbiological Diagnostic Unit Public Health Laboratory, Doherty Institute	Caly L., Seemann T., Sait, M., Schultz M., Druce J., Sherry, N.
EPI_ISL_418417	hCoV-19/France/ARA09686/2020	Europe / France / ARA / Valence	2020-03-16	Centre Hospitalier de Valence	CNR Virus des Infections Respiratoires - France SUD	Antonin Bal, Gregory Destras, Gwendolyne Burfin, Solenne Brun, Carine Moustaud, Raphaelle Lamy, Alexandre Gaymard, Maude Bouscambert-Duchamp, Florence Morfin-Sherpa, Martine Valette, Bruno Lina, Laurence Josset
EPI_ISL_419748	hCoV-19/Australia/VIC29/2020	Oceania / Australia / Victoria	2020-03-10	Victorian Infectious Diseases Reference Laboratory (VIDRL)	Victorian Infectious Diseases Reference Laboratory and Microbiological Diagnostic Unit Public Health Laboratory, Doherty Institute	Caly L., Seemann T., Sait, M., Schultz M., Druce J., Sherry, N.
EPI_ISL_418416	hCoV-19/France/ARA09588/2020	Europe / France / ARA / Venissieux	2020-03-16	GH Les Portes du Sud	CNR Virus des Infections Respiratoires - France SUD	Antonin Bal, Gregory Destras, Gwendolyne Burfin, Solenne Brun, Carine Moustaud, Raphaelle Lamy, Alexandre Gaymard, Maude Bouscambert-Duchamp, Florence Morfin-Sherpa, Martine Valette, Bruno Lina, Laurence Josset
EPI_ISL_419747	hCoV-19/Australia/VIC28/2020	Oceania / Australia / Victoria	2020-03-10	Victorian Infectious Diseases Reference Laboratory (VIDRL)	Victorian Infectious Diseases Reference Laboratory and Microbiological Diagnostic Unit Public Health Laboratory, Doherty Institute	Caly L., Seemann T., Sait, M., Schultz M., Druce J., Sherry, N.
EPI_ISL_418409	hCoV-19/Finland/14M74/2020	Europe / Finland / Helsinki	2020-03-14	Department of Virology and Immunology, University of Helsinki and Helsinki University Hospital, Huslab Finland	Department of Virology, Faculty of Medicine, University of Helsinki, Helsinki, Finland	Teemu Smura, Hannimari Kallio-Kokko, Olli Vapalahti
EPI_ISL_420728	hCoV-19/England/20139059504/2020	Europe / United Kingdom / England	2020-03-28	Respiratory Virus Unit, Microbiology Services Colindale, Public Health England	Respiratory Virus Unit, Microbiology Services Colindale, Public Health England	Monica Galiano, Shahjahan Miah, Angie Lackenby, Omolola Akinbami, Tiina Talts, Leena Bhaw, Richard Myers, Steven Platt, Kirstin Edwards, Jonathan Hubb, Joanna Ellis, Maria Zambon
EPI_ISL_420727	hCoV-19/England/20139059004/2020	Europe / United Kingdom / England	2020-03-28	Respiratory Virus Unit, Microbiology Services Colindale, Public Health England	Respiratory Virus Unit, Microbiology Services Colindale, Public Health England	Monica Galiano, Shahjahan Miah, Angie Lackenby, Omolola Akinbami, Tiina Talts, Leena Bhaw, Richard Myers, Steven Platt, Kirstin Edwards, Jonathan Hubb, Joanna Ellis, Maria Zambon
EPI_ISL_420729	hCoV-19/England/20139059804/2020	Europe / United Kingdom / England	2020-03-28	Respiratory Virus Unit, Microbiology Services Colindale, Public Health England	Respiratory Virus Unit, Microbiology Services Colindale, Public Health England	Monica Galiano, Shahjahan Miah, Angie Lackenby, Omolola Akinbami, Tiina Talts, Leena Bhaw, Richard Myers, Steven Platt, Kirstin Edwards, Jonathan Hubb, Joanna Ellis, Maria Zambon
EPI_ISL_420724	hCoV-19/England/20139058304/2020	Europe / United Kingdom / England	2020-03-27	Respiratory Virus Unit, Microbiology Services Colindale, Public Health England	Respiratory Virus Unit, Microbiology Services Colindale, Public Health England	Monica Galiano, Shahjahan Miah, Angie Lackenby, Omolola Akinbami, Tiina Talts, Leena Bhaw, Richard Myers, Steven Platt, Kirstin Edwards, Jonathan Hubb, Joanna Ellis, Maria Zambon
EPI_ISL_420723	hCoV-19/England/20139058104/2020	Europe / United Kingdom / England	2020-03-28	Respiratory Virus Unit, Microbiology Services Colindale, Public Health England	Respiratory Virus Unit, Microbiology Services Colindale, Public Health England	Monica Galiano, Shahjahan Miah, Angie Lackenby, Omolola Akinbami, Tiina Talts, Leena Bhaw, Richard Myers, Steven Platt, Kirstin Edwards, Jonathan Hubb, Joanna Ellis, Maria Zambon
EPI_ISL_420726	hCoV-19/England/20139058604/2020	Europe / United Kingdom / England	2020-03-27	Respiratory Virus Unit, Microbiology Services Colindale, Public Health England	Respiratory Virus Unit, Microbiology Services Colindale, Public Health England	Monica Galiano, Shahjahan Miah, Angie Lackenby, Omolola Akinbami, Tiina Talts, Leena Bhaw, Richard Myers, Steven Platt, Kirstin Edwards, Jonathan Hubb, Joanna Ellis, Maria Zambon
EPI_ISL_420725	hCoV-19/England/20139058404/2020	Europe / United Kingdom / England	2020-03-28	Respiratory Virus Unit, Microbiology Services Colindale, Public Health England	Respiratory Virus Unit, Microbiology Services Colindale, Public Health England	Monica Galiano, Shahjahan Miah, Angie Lackenby, Omolola Akinbami, Tiina Talts, Leena Bhaw, Richard Myers, Steven Platt, Kirstin Edwards, Jonathan Hubb, Joanna Ellis, Maria Zambon
EPI_ISL_420720	hCoV-19/England/20139057504/2020	Europe / United Kingdom / England	2020-03-28	Respiratory Virus Unit, Microbiology Services Colindale, Public Health England	Respiratory Virus Unit, Microbiology Services Colindale, Public Health England	Monica Galiano, Shahjahan Miah, Angie Lackenby, Omolola Akinbami, Tiina Talts, Leena Bhaw, Richard Myers, Steven Platt, Kirstin Edwards, Jonathan Hubb, Joanna Ellis, Maria Zambon
EPI_ISL_420722	hCoV-19/England/20139057704/2020	Europe / United Kingdom / England	2020-03-28	Respiratory Virus Unit, Microbiology Services Colindale, Public Health England	Respiratory Virus Unit, Microbiology Services Colindale, Public Health England	Monica Galiano, Shahjahan Miah, Angie Lackenby, Omolola Akinbami, Tiina Talts, Leena Bhaw, Richard Myers, Steven Platt, Kirstin Edwards, Jonathan Hubb, Joanna Ellis, Maria Zambon
EPI_ISL_420721	hCoV-19/England/20139057604/2020	Europe / United Kingdom / England	2020-03-28	Respiratory Virus Unit, Microbiology Services Colindale, Public Health England	Respiratory Virus Unit, Microbiology Services Colindale, Public Health England	Monica Galiano, Shahjahan Miah, Angie Lackenby, Omolola Akinbami, Tiina Talts, Leena Bhaw, Richard Myers, Steven Platt, Kirstin Edwards, Jonathan Hubb, Joanna Ellis, Maria Zambon
EPI_ISL_418400	hCoV-19/Finland/13M83/2020	Europe / Finland	2020-03-13	Department of Virology and Immunology, University of Helsinki and Helsinki University Hospital, Huslab Finland	Department of Virology, Faculty of Medicine, University of Helsinki, Helsinki, Finland	Teemu Smura, Hannimari Kallio-Kokko, Olli Vapalahti
EPI_ISL_419731	hCoV-19/Australia/VIC123/2020	Oceania / Australia / Victoria	2020-03-20	Microbiological Diagnostic Unit Public Health Laboratory	Microbiological Diagnostic Unit Public Health Laboratory	Seemann T., Schultz M., Sait, M., Sherry, N.
EPI_ISL_419730	hCoV-19/Australia/VIC128/2020	Oceania / Australia / Victoria	2020-03-20	Microbiological Diagnostic Unit Public Health Laboratory	Microbiological Diagnostic Unit Public Health Laboratory	Seemann T., Schultz M., Sait, M., Sherry, N.
EPI_ISL_418404	hCoV-19/Finland/14M16/2020	Europe / Finland	2020-03-14	Department of Virology and Immunology, University of Helsinki and Helsinki University Hospital, Huslab Finland	Department of Virology, Faculty of Medicine, University of Helsinki, Helsinki, Finland	Teemu Smura, Hannimari Kallio-Kokko, Olli Vapalahti
EPI_ISL_419735	hCoV-19/Australia/VIC15/2020	Oceania / Australia / Victoria	2020-02-24	Victorian Infectious Diseases Reference Laboratory (VIDRL)	Victorian Infectious Diseases Reference Laboratory and Microbiological Diagnostic Unit Public Health Laboratory, Doherty Institute	Caly L., Seemann T., Sait, M., Schultz M., Druce J., Sherry, N.
EPI_ISL_418403	hCoV-19/Finland/14M14/2020	Europe / Finland	2020-03-14	Department of Virology and Immunology, University of Helsinki and Helsinki University Hospital, Huslab Finland	Department of Virology, Faculty of Medicine, University of Helsinki, Helsinki, Finland	Teemu Smura, Hannimari Kallio-Kokko, Olli Vapalahti
EPI_ISL_419734	hCoV-19/Australia/VIC14/2020	Oceania / Australia / Victoria	2020-02-02	Victorian Infectious Diseases Reference Laboratory (VIDRL)	Victorian Infectious Diseases Reference Laboratory and Microbiological Diagnostic Unit Public Health Laboratory, Doherty Institute	Caly L., Seemann T., Sait, M., Schultz M., Druce J., Sherry, N.
EPI_ISL_418402	hCoV-19/Finland/14M13/2020	Europe / Finland	2020-03-14	Department of Virology and Immunology, University of Helsinki and Helsinki University Hospital, Huslab Finland	Department of Virology, Faculty of Medicine, University of Helsinki, Helsinki, Finland	Teemu Smura, Hannimari Kallio-Kokko, Olli Vapalahti
EPI_ISL_419733	hCoV-19/Australia/VIC13/2020	Oceania / Australia / Victoria	2020-01-31	Victorian Infectious Diseases Reference Laboratory (VIDRL)	Victorian Infectious Diseases Reference Laboratory and Microbiological Diagnostic Unit Public Health Laboratory, Doherty Institute	Caly L., Seemann T., Sait, M., Schultz M., Druce J., Sherry, N.
EPI_ISL_418401	hCoV-19/Finland/14M12/2020	Europe / Finland	2020-03-14	Department of Virology and Immunology, University of Helsinki and Helsinki University Hospital, Huslab Finland	Department of Virology, Faculty of Medicine, University of Helsinki, Helsinki, Finland	Teemu Smura, Hannimari Kallio-Kokko, Olli Vapalahti
EPI_ISL_419732	hCoV-19/Australia/VIC129/2020	Oceania / Australia / Victoria	2020-03-21	Microbiological Diagnostic Unit Public Health Laboratory	Microbiological Diagnostic Unit Public Health Laboratory	Seemann T., Schultz M., Sait, M., Sherry, N.
EPI_ISL_418408	hCoV-19/Finland/14M32/2020	Europe / Finland / Helsinki	2020-03-14	Department of Virology and Immunology, University of Helsinki and Helsinki University Hospital, Huslab Finland	Department of Virology, Faculty of Medicine, University of Helsinki, Helsinki, Finland	Teemu Smura, Hannimari Kallio-Kokko, Olli Vapalahti
EPI_ISL_419739	hCoV-19/Australia/VIC24/2020	Oceania / Australia / Victoria	2020-03-09	Victorian Infectious Diseases Reference Laboratory (VIDRL)	Victorian Infectious Diseases Reference Laboratory and Microbiological Diagnostic Unit Public Health Laboratory, Doherty Institute	Caly L., Seemann T., Sait, M., Schultz M., Druce J., Sherry, N.
EPI_ISL_418407	hCoV-19/Finland/14M3/2020	Europe / Finland / Helsinki	2020-03-14	Department of Virology and Immunology, University of Helsinki and Helsinki University Hospital, Huslab Finland	Department of Virology, Faculty of Medicine, University of Helsinki, Helsinki, Finland	Teemu Smura, Hannimari Kallio-Kokko, Olli Vapalahti
EPI_ISL_419738	hCoV-19/Australia/VIC19/2020	Oceania / Australia / Victoria	2020-03-08	Victorian Infectious Diseases Reference Laboratory (VIDRL)	Victorian Infectious Diseases Reference Laboratory and Microbiological Diagnostic Unit Public Health Laboratory, Doherty Institute	Caly L., Seemann T., Sait, M., Schultz M., Druce J., Sherry, N.
EPI_ISL_418406	hCoV-19/Finland/14M26/2020	Europe / Finland	2020-03-14	Department of Virology and Immunology, University of Helsinki and Helsinki University Hospital, Huslab Finland	Department of Virology, Faculty of Medicine, University of Helsinki, Helsinki, Finland	Teemu Smura, Hannimari Kallio-Kokko, Olli Vapalahti
EPI_ISL_419737	hCoV-19/Australia/VIC18/2020	Oceania / Australia / Victoria	2020-03-07	Victorian Infectious Diseases Reference Laboratory (VIDRL)	Victorian Infectious Diseases Reference Laboratory and Microbiological Diagnostic Unit Public Health Laboratory, Doherty Institute	Caly L., Seemann T., Sait, M., Schultz M., Druce J., Sherry, N.
EPI_ISL_418405	hCoV-19/Finland/14M20/2020	Europe / Finland	2020-03-14	Department of Virology and Immunology, University of Helsinki and Helsinki University Hospital, Huslab Finland	Department of Virology, Faculty of Medicine, University of Helsinki, Helsinki, Finland	Teemu Smura, Hannimari Kallio-Kokko, Olli Vapalahti
EPI_ISL_419736	hCoV-19/Australia/VIC17/2020	Oceania / Australia / Victoria	2020-03-07	Victorian Infectious Diseases Reference Laboratory (VIDRL)	Victorian Infectious Diseases Reference Laboratory and Microbiological Diagnostic Unit Public Health Laboratory, Doherty Institute	Caly L., Seemann T., Sait, M., Schultz M., Druce J., Sherry, N.
EPI_ISL_419729	hCoV-19/Australia/VIC127/2020	Oceania / Australia / Victoria	2020-03-20	Microbiological Diagnostic Unit Public Health Laboratory	Microbiological Diagnostic Unit Public Health Laboratory	Seemann T., Schultz M., Sait, M., Sherry, N.
EPI_ISL_420717	hCoV-19/England/20139057004/2020	Europe / United Kingdom / England	2020-03-26	Respiratory Virus Unit, Microbiology Services Colindale, Public Health England	Respiratory Virus Unit, Microbiology Services Colindale, Public Health England	Monica Galiano, Shahjahan Miah, Angie Lackenby, Omolola Akinbami, Tiina Talts, Leena Bhaw, Richard Myers, Steven Platt, Kirstin Edwards, Jonathan Hubb, Joanna Ellis, Maria Zambon
EPI_ISL_420716	hCoV-19/England/20139056904/2020	Europe / United Kingdom / England	2020-03-26	Respiratory Virus Unit, Microbiology Services Colindale, Public Health England	Respiratory Virus Unit, Microbiology Services Colindale, Public Health England	Monica Galiano, Shahjahan Miah, Angie Lackenby, Omolola Akinbami, Tiina Talts, Leena Bhaw, Richard Myers, Steven Platt, Kirstin Edwards, Jonathan Hubb, Joanna Ellis, Maria Zambon
EPI_ISL_420719	hCoV-19/England/20139057404/2020	Europe / United Kingdom / England	2020-03-27	Respiratory Virus Unit, Microbiology Services Colindale, Public Health England	Respiratory Virus Unit, Microbiology Services Colindale, Public Health England	Monica Galiano, Shahjahan Miah, Angie Lackenby, Omolola Akinbami, Tiina Talts, Leena Bhaw, Richard Myers, Steven Platt, Kirstin Edwards, Jonathan Hubb, Joanna Ellis, Maria Zambon
EPI_ISL_420718	hCoV-19/England/20139057204/2020	Europe / United Kingdom / England	2020-03-27	Respiratory Virus Unit, Microbiology Services Colindale, Public Health England	Respiratory Virus Unit, Microbiology Services Colindale, Public Health England	Monica Galiano, Shahjahan Miah, Angie Lackenby, Omolola Akinbami, Tiina Talts, Leena Bhaw, Richard Myers, Steven Platt, Kirstin Edwards, Jonathan Hubb, Joanna Ellis, Maria Zambon
EPI_ISL_420713	hCoV-19/England/20139054904/2020	Europe / United Kingdom / England	2020-03-27	Respiratory Virus Unit, Microbiology Services Colindale, Public Health England	Respiratory Virus Unit, Microbiology Services Colindale, Public Health England	Monica Galiano, Shahjahan Miah, Angie Lackenby, Omolola Akinbami, Tiina Talts, Leena Bhaw, Richard Myers, Steven Platt, Kirstin Edwards, Jonathan Hubb, Joanna Ellis, Maria Zambon
EPI_ISL_420712	hCoV-19/England/20139054704/2020	Europe / United Kingdom / England	2020-03-27	Respiratory Virus Unit, Microbiology Services Colindale, Public Health England	Respiratory Virus Unit, Microbiology Services Colindale, Public Health England	Monica Galiano, Shahjahan Miah, Angie Lackenby, Omolola Akinbami, Tiina Talts, Leena Bhaw, Richard Myers, Steven Platt, Kirstin Edwards, Jonathan Hubb, Joanna Ellis, Maria Zambon
EPI_ISL_420715	hCoV-19/England/20139055304/2020	Europe / United Kingdom / England	2020-03-29	Respiratory Virus Unit, Microbiology Services Colindale, Public Health England	Respiratory Virus Unit, Microbiology Services Colindale, Public Health England	Monica Galiano, Shahjahan Miah, Angie Lackenby, Omolola Akinbami, Tiina Talts, Leena Bhaw, Richard Myers, Steven Platt, Kirstin Edwards, Jonathan Hubb, Joanna Ellis, Maria Zambon
EPI_ISL_420714	hCoV-19/England/20139055204/2020	Europe / United Kingdom / England	2020-03-28	Respiratory Virus Unit, Microbiology Services Colindale, Public Health England	Respiratory Virus Unit, Microbiology Services Colindale, Public Health England	Monica Galiano, Shahjahan Miah, Angie Lackenby, Omolola Akinbami, Tiina Talts, Leena Bhaw, Richard Myers, Steven Platt, Kirstin Edwards, Jonathan Hubb, Joanna Ellis, Maria Zambon
EPI_ISL_420711	hCoV-19/England/20139054504/2020	Europe / United Kingdom / England	2020-03-28	Respiratory Virus Unit, Microbiology Services Colindale, Public Health England	Respiratory Virus Unit, Microbiology Services Colindale, Public Health England	Monica Galiano, Shahjahan Miah, Angie Lackenby, Omolola Akinbami, Tiina Talts, Leena Bhaw, Richard Myers, Steven Platt, Kirstin Edwards, Jonathan Hubb, Joanna Ellis, Maria Zambon
EPI_ISL_420710	hCoV-19/England/20139054004/2020	Europe / United Kingdom / England	2020-03-27	Respiratory Virus Unit, Microbiology Services Colindale, Public Health England	Respiratory Virus Unit, Microbiology Services Colindale, Public Health England	Monica Galiano, Shahjahan Miah, Angie Lackenby, Omolola Akinbami, Tiina Talts, Leena Bhaw, Richard Myers, Steven Platt, Kirstin Edwards, Jonathan Hubb, Joanna Ellis, Maria Zambon
EPI_ISL_419760	hCoV-19/Australia/VIC41/2020	Oceania / Australia / Victoria	2020-03-11	Victorian Infectious Diseases Reference Laboratory (VIDRL)	Victorian Infectious Diseases Reference Laboratory and Microbiological Diagnostic Unit Public Health Laboratory, Doherty Institute	Caly L., Seemann T., Sait, M., Schultz M., Druce J., Sherry, N.
EPI_ISL_420751	hCoV-19/England/20140038704/2020	Europe / United Kingdom / England	2020-03-30	Respiratory Virus Unit, Microbiology Services Colindale, Public Health England	Respiratory Virus Unit, Microbiology Services Colindale, Public Health England	Monica Galiano, Shahjahan Miah, Angie Lackenby, Omolola Akinbami, Tiina Talts, Leena Bhaw, Richard Myers, Steven Platt, Kirstin Edwards, Jonathan Hubb, Joanna Ellis, Maria Zambon
EPI_ISL_420750	hCoV-19/England/20140038604/2020	Europe / United Kingdom / England	2020-03-23	Respiratory Virus Unit, Microbiology Services Colindale, Public Health England	Respiratory Virus Unit, Microbiology Services Colindale, Public Health England	Monica Galiano, Shahjahan Miah, Angie Lackenby, Omolola Akinbami, Tiina Talts, Leena Bhaw, Richard Myers, Steven Platt, Kirstin Edwards, Jonathan Hubb, Joanna Ellis, Maria Zambon
EPI_ISL_417101	hCoV-19/USA/WA-S48/2020	North America / USA / Washington / Snohomish County	2020-02-29	Washington State Department of Health	Seattle Flu Study	Chu etl al
EPI_ISL_418433	hCoV-19/Switzerland/42177236/2020	Europe / Switzerland / Basel	2020-03-05	University Hospital Basel, Clinical Virology	University Hospital Basel, Clinical Bacteriology	Hirsch, H., Leuzinger, K., Seth-Smith, H., Mari, A., Roloff, T., Egli, A.
EPI_ISL_419764	hCoV-19/Australia/VIC49/2020	Oceania / Australia / Victoria	2020-03-12	Victorian Infectious Diseases Reference Laboratory (VIDRL)	Victorian Infectious Diseases Reference Laboratory and Microbiological Diagnostic Unit Public Health Laboratory, Doherty Institute	Caly L., Seemann T., Sait, M., Schultz M., Druce J., Sherry, N.
EPI_ISL_417102	hCoV-19/USA/WA-S49/2020	North America / USA / Washington / King County	2020-03-04	Washington State Department of Health	Seattle Flu Study	Chu etl al
EPI_ISL_418432	hCoV-19/France/ARA11036/2020	Europe / France / ARA / Lyon	2020-03-18	Institut des Agents Infectieux (IAI), Hospices Civils de Lyon	CNR Virus des Infections Respiratoires - France SUD	Antonin Bal, Gregory Destras, Gwendolyne Burfin, Solenne Brun, Carine Moustaud, Raphaelle Lamy, Alexandre Gaymard, Maude Bouscambert-Duchamp, Florence Morfin-Sherpa, Martine Valette, Bruno Lina, Laurence Josset
EPI_ISL_419763	hCoV-19/Australia/VIC43/2020	Oceania / Australia / Victoria	2020-03-11	Victorian Infectious Diseases Reference Laboratory (VIDRL)	Victorian Infectious Diseases Reference Laboratory and Microbiological Diagnostic Unit Public Health Laboratory, Doherty Institute	Caly L., Seemann T., Sait, M., Schultz M., Druce J., Sherry, N.
EPI_ISL_418431	hCoV-19/France/ARA10968/2020	Europe / France / ARA / Lyon	2020-03-18	Institut des Agents Infectieux (IAI), Hospices Civils de Lyon	CNR Virus des Infections Respiratoires - France SUD	Antonin Bal, Gregory Destras, Gwendolyne Burfin, Solenne Brun, Carine Moustaud, Raphaelle Lamy, Alexandre Gaymard, Maude Bouscambert-Duchamp, Florence Morfin-Sherpa, Martine Valette, Bruno Lina, Laurence Josset
EPI_ISL_419762	hCoV-19/Australia/VIC48/2020	Oceania / Australia / Victoria	2020-03-12	Victorian Infectious Diseases Reference Laboratory (VIDRL)	Victorian Infectious Diseases Reference Laboratory and Microbiological Diagnostic Unit Public Health Laboratory, Doherty Institute	Caly L., Seemann T., Sait, M., Schultz M., Druce J., Sherry, N.
EPI_ISL_417100	hCoV-19/USA/WA-S47/2020	North America / USA / Washington / Snohomish County	2020-02-29	Washington State Department of Health	Seattle Flu Study	Chu etl al
EPI_ISL_418430	hCoV-19/France/ARA10910/2020	Europe / France / ARA / Lyon	2020-03-18	Institut des Agents Infectieux (IAI), Hospices Civils de Lyon	CNR Virus des Infections Respiratoires - France SUD	Antonin Bal, Gregory Destras, Gwendolyne Burfin, Solenne Brun, Carine Moustaud, Raphaelle Lamy, Alexandre Gaymard, Maude Bouscambert-Duchamp, Florence Morfin-Sherpa, Martine Valette, Bruno Lina, Laurence Josset
EPI_ISL_419761	hCoV-19/Australia/VIC42/2020	Oceania / Australia / Victoria	2020-03-11	Victorian Infectious Diseases Reference Laboratory (VIDRL)	Victorian Infectious Diseases Reference Laboratory and Microbiological Diagnostic Unit Public Health Laboratory, Doherty Institute	Caly L., Seemann T., Sait, M., Schultz M., Druce J., Sherry, N.
EPI_ISL_417105	hCoV-19/USA/WA-S52/2020	North America / USA / Washington / Snohomish County	2020-03-03	Washington State Department of Health	Seattle Flu Study	Chu etl al
EPI_ISL_418437	hCoV-19/Switzerland/42178712/2020	Europe / Switzerland / Basel	2020-03-06	University Hospital Basel, Clinical Virology	University Hospital Basel, Clinical Bacteriology	Hirsch, H., Leuzinger, K., Seth-Smith, H., Mari, A., Roloff, T., Egli, A.
EPI_ISL_419768	hCoV-19/Australia/VIC52/2020	Oceania / Australia / Victoria	2020-03-12	Victorian Infectious Diseases Reference Laboratory (VIDRL)	Victorian Infectious Diseases Reference Laboratory and Microbiological Diagnostic Unit Public Health Laboratory, Doherty Institute	Caly L., Seemann T., Sait, M., Schultz M., Druce J., Sherry, N.
EPI_ISL_417106	hCoV-19/USA/WA-S53/2020	North America / USA / Washington / Snohomish County	2020-03-03	Washington State Department of Health	Seattle Flu Study	Chu etl al
EPI_ISL_418436	hCoV-19/Switzerland/42177472/2020	Europe / Switzerland / Basel	2020-03-05	University Hospital Basel, Clinical Virology	University Hospital Basel, Clinical Virology	Hirsch, H., Leuzinger, K., Seth-Smith, H., Mari, A., Roloff, T., Egli, A.
EPI_ISL_419767	hCoV-19/Australia/VIC44/2020	Oceania / Australia / Victoria	2020-03-11	Victorian Infectious Diseases Reference Laboratory (VIDRL)	Victorian Infectious Diseases Reference Laboratory and Microbiological Diagnostic Unit Public Health Laboratory, Doherty Institute	Caly L., Seemann T., Sait, M., Schultz M., Druce J., Sherry, N.
EPI_ISL_417103	hCoV-19/USA/WA-S50/2020	North America / USA / Washington / King County	2020-03-05	Washington State Department of Health	Seattle Flu Study	Chu etl al
EPI_ISL_418435	hCoV-19/Switzerland/42177434/2020	Europe / Switzerland / Basel	2020-03-05	University Hospital Basel, Clinical Virology	University Hospital Basel, Clinical Bacteriology	Hirsch, H., Leuzinger, K., Seth-Smith, H., Mari, A., Roloff, T., Egli, A.
EPI_ISL_419766	hCoV-19/Australia/VIC50/2020	Oceania / Australia / Victoria	2020-03-12	Victorian Infectious Diseases Reference Laboratory (VIDRL)	Victorian Infectious Diseases Reference Laboratory and Microbiological Diagnostic Unit Public Health Laboratory, Doherty Institute	Caly L., Seemann T., Sait, M., Schultz M., Druce J., Sherry, N.
EPI_ISL_417104	hCoV-19/USA/WA-S51/2020	North America / USA / Washington	2020-03-03	Washington State Department of Health	Seattle Flu Study	Chu etl al
EPI_ISL_418434	hCoV-19/Switzerland/42177430/2020	Europe / Switzerland / Basel	2020-03-05	University Hospital Basel, Clinical Virology	University Hospital Basel, Clinical Bacteriology	Hirsch, H., Leuzinger, K., Seth-Smith, H., Mari, A., Roloff, T., Egli, A.
EPI_ISL_419765	hCoV-19/Australia/VIC36/2020	Oceania / Australia / Victoria	2020-03-10	Victorian Infectious Diseases Reference Laboratory (VIDRL)	Victorian Infectious Diseases Reference Laboratory and Microbiological Diagnostic Unit Public Health Laboratory, Doherty Institute	Caly L., Seemann T., Sait, M., Schultz M., Druce J., Sherry, N.
EPI_ISL_417109	hCoV-19/USA/WA-S56/2020	North America / USA / Washington / King County	2020-03-05	Washington State Department of Health	Seattle Flu Study	Chu etl al
EPI_ISL_417107	hCoV-19/USA/WA-S54/2020	North America / USA / Washington / King County	2020-03-05	Washington State Department of Health	Seattle Flu Study	Chu etl al
EPI_ISL_418439	hCoV-19/Switzerland/42202619/2020	Europe / Switzerland / Basel	2020-03-22	University Hospital Basel, Clinical Virology	University Hospital Basel, Clinical Bacteriology	Hirsch, H., Leuzinger, K., Seth-Smith, H., Mari, A., Roloff, T., Egli, A.
EPI_ISL_417108	hCoV-19/USA/WA-S55/2020	North America / USA / Washington / King County	2020-02-29	Washington State Department of Health	Seattle Flu Study	Chu etl al
EPI_ISL_418438	hCoV-19/Switzerland/42202622/2020	Europe / Switzerland / Basel	2020-03-22	University Hospital Basel, Clinical Virology	University Hospital Basel, Clinical Bacteriology	Hirsch, H., Leuzinger, K., Seth-Smith, H., Mari, A., Roloff, T., Egli, A.
EPI_ISL_419769	hCoV-19/Australia/VIC53/2020	Oceania / Australia / Victoria	2020-03-12	Victorian Infectious Diseases Reference Laboratory (VIDRL)	Victorian Infectious Diseases Reference Laboratory and Microbiological Diagnostic Unit Public Health Laboratory, Doherty Institute	Caly L., Seemann T., Sait, M., Schultz M., Druce J., Sherry, N.
EPI_ISL_420749	hCoV-19/England/20140037504/2020	Europe / United Kingdom / England	2020-03-25	Respiratory Virus Unit, Microbiology Services Colindale, Public Health England	Respiratory Virus Unit, Microbiology Services Colindale, Public Health England	Monica Galiano, Shahjahan Miah, Angie Lackenby, Omolola Akinbami, Tiina Talts, Leena Bhaw, Richard Myers, Steven Platt, Kirstin Edwards, Jonathan Hubb, Joanna Ellis, Maria Zambon
EPI_ISL_420746	hCoV-19/England/20139063604/2020	Europe / United Kingdom / England	2020-03-25	Respiratory Virus Unit, Microbiology Services Colindale, Public Health England	Respiratory Virus Unit, Microbiology Services Colindale, Public Health England	Monica Galiano, Shahjahan Miah, Angie Lackenby, Omolola Akinbami, Tiina Talts, Leena Bhaw, Richard Myers, Steven Platt, Kirstin Edwards, Jonathan Hubb, Joanna Ellis, Maria Zambon
EPI_ISL_420745	hCoV-19/England/20139063504/2020	Europe / United Kingdom / England	2020-03-28	Respiratory Virus Unit, Microbiology Services Colindale, Public Health England	Respiratory Virus Unit, Microbiology Services Colindale, Public Health England	Monica Galiano, Shahjahan Miah, Angie Lackenby, Omolola Akinbami, Tiina Talts, Leena Bhaw, Richard Myers, Steven Platt, Kirstin Edwards, Jonathan Hubb, Joanna Ellis, Maria Zambon
EPI_ISL_420748	hCoV-19/England/20139063804/2020	Europe / United Kingdom / England	2020-03-28	Respiratory Virus Unit, Microbiology Services Colindale, Public Health England	Respiratory Virus Unit, Microbiology Services Colindale, Public Health England	Monica Galiano, Shahjahan Miah, Angie Lackenby, Omolola Akinbami, Tiina Talts, Leena Bhaw, Richard Myers, Steven Platt, Kirstin Edwards, Jonathan Hubb, Joanna Ellis, Maria Zambon
EPI_ISL_420747	hCoV-19/England/20139063704/2020	Europe / United Kingdom / England	2020-03-28	Respiratory Virus Unit, Microbiology Services Colindale, Public Health England	Respiratory Virus Unit, Microbiology Services Colindale, Public Health England	Monica Galiano, Shahjahan Miah, Angie Lackenby, Omolola Akinbami, Tiina Talts, Leena Bhaw, Richard Myers, Steven Platt, Kirstin Edwards, Jonathan Hubb, Joanna Ellis, Maria Zambon
EPI_ISL_420742	hCoV-19/England/20139062704/2020	Europe / United Kingdom / England	2020-03-28	Respiratory Virus Unit, Microbiology Services Colindale, Public Health England	Respiratory Virus Unit, Microbiology Services Colindale, Public Health England	Monica Galiano, Shahjahan Miah, Angie Lackenby, Omolola Akinbami, Tiina Talts, Leena Bhaw, Richard Myers, Steven Platt, Kirstin Edwards, Jonathan Hubb, Joanna Ellis, Maria Zambon
EPI_ISL_420741	hCoV-19/England/20139062504/2020	Europe / United Kingdom / England	2020-03-27	Respiratory Virus Unit, Microbiology Services Colindale, Public Health England	Respiratory Virus Unit, Microbiology Services Colindale, Public Health England	Monica Galiano, Shahjahan Miah, Angie Lackenby, Omolola Akinbami, Tiina Talts, Leena Bhaw, Richard Myers, Steven Platt, Kirstin Edwards, Jonathan Hubb, Joanna Ellis, Maria Zambon
EPI_ISL_420744	hCoV-19/England/20139063204/2020	Europe / United Kingdom / England	2020-03-28	Respiratory Virus Unit, Microbiology Services Colindale, Public Health England	Respiratory Virus Unit, Microbiology Services Colindale, Public Health England	Monica Galiano, Shahjahan Miah, Angie Lackenby, Omolola Akinbami, Tiina Talts, Leena Bhaw, Richard Myers, Steven Platt, Kirstin Edwards, Jonathan Hubb, Joanna Ellis, Maria Zambon
EPI_ISL_420743	hCoV-19/England/20139062804/2020	Europe / United Kingdom / England	2020-03-27	Respiratory Virus Unit, Microbiology Services Colindale, Public Health England	Respiratory Virus Unit, Microbiology Services Colindale, Public Health England	Monica Galiano, Shahjahan Miah, Angie Lackenby, Omolola Akinbami, Tiina Talts, Leena Bhaw, Richard Myers, Steven Platt, Kirstin Edwards, Jonathan Hubb, Joanna Ellis, Maria Zambon
EPI_ISL_420740	hCoV-19/England/20139062304/2020	Europe / United Kingdom / England	2020-03-27	Respiratory Virus Unit, Microbiology Services Colindale, Public Health England	Respiratory Virus Unit, Microbiology Services Colindale, Public Health England	Monica Galiano, Shahjahan Miah, Angie Lackenby, Omolola Akinbami, Tiina Talts, Leena Bhaw, Richard Myers, Steven Platt, Kirstin Edwards, Jonathan Hubb, Joanna Ellis, Maria Zambon
EPI_ISL_418422	hCoV-19/France/ARA10184/2020	Europe / France / ARA / Lyon	2020-03-17	Institut des Agents Infectieux (IAI), Hospices Civils de Lyon	CNR Virus des Infections Respiratoires - France SUD	Antonin Bal, Gregory Destras, Gwendolyne Burfin, Solenne Brun, Carine Moustaud, Raphaelle Lamy, Alexandre Gaymard, Maude Bouscambert-Duchamp, Florence Morfin-Sherpa, Martine Valette, Bruno Lina, Laurence Josset
EPI_ISL_419753	hCoV-19/Australia/VIC34/2020	Oceania / Australia / Victoria	2020-03-10	Victorian Infectious Diseases Reference Laboratory (VIDRL)	Victorian Infectious Diseases Reference Laboratory and Microbiological Diagnostic Unit Public Health Laboratory, Doherty Institute	Caly L., Seemann T., Sait, M., Schultz M., Druce J., Sherry, N.
EPI_ISL_418421	hCoV-19/France/ARA10172/2020	Europe / France / ARA / Lyon	2020-03-17	Institut des Agents Infectieux (IAI), Hospices Civils de Lyon	CNR Virus des Infections Respiratoires - France SUD	Antonin Bal, Gregory Destras, Gwendolyne Burfin, Solenne Brun, Carine Moustaud, Raphaelle Lamy, Alexandre Gaymard, Maude Bouscambert-Duchamp, Florence Morfin-Sherpa, Martine Valette, Bruno Lina, Laurence Josset
EPI_ISL_419752	hCoV-19/Australia/VIC33/2020	Oceania / Australia / Victoria	2020-03-10	Victorian Infectious Diseases Reference Laboratory (VIDRL)	Victorian Infectious Diseases Reference Laboratory and Microbiological Diagnostic Unit Public Health Laboratory, Doherty Institute	Caly L., Seemann T., Sait, M., Schultz M., Druce J., Sherry, N.
EPI_ISL_418420	hCoV-19/France/ARA10170/2020	Europe / France / ARA / Lyon	2020-03-17	Institut des Agents Infectieux (IAI), Hospices Civils de Lyon	CNR Virus des Infections Respiratoires - France SUD	Antonin Bal, Gregory Destras, Gwendolyne Burfin, Solenne Brun, Carine Moustaud, Raphaelle Lamy, Alexandre Gaymard, Maude Bouscambert-Duchamp, Florence Morfin-Sherpa, Martine Valette, Bruno Lina, Laurence Josset
EPI_ISL_419751	hCoV-19/Australia/VIC32/2020	Oceania / Australia / Victoria	2020-03-10	Victorian Infectious Diseases Reference Laboratory (VIDRL)	Victorian Infectious Diseases Reference Laboratory and Microbiological Diagnostic Unit Public Health Laboratory, Doherty Institute	Caly L., Seemann T., Sait, M., Schultz M., Druce J., Sherry, N.
EPI_ISL_419750	hCoV-19/Australia/VIC31/2020	Oceania / Australia / Victoria	2020-03-10	Victorian Infectious Diseases Reference Laboratory (VIDRL)	Victorian Infectious Diseases Reference Laboratory and Microbiological Diagnostic Unit Public Health Laboratory, Doherty Institute	Caly L., Seemann T., Sait, M., Schultz M., Druce J., Sherry, N.
EPI_ISL_418426	hCoV-19/France/ARA10251/2020	Europe / France / ARA / Bourg-en-Bresse	2020-03-17	Centre Hospitalier de Bourg en Bresse	CNR Virus des Infections Respiratoires - France SUD	Antonin Bal, Gregory Destras, Gwendolyne Burfin, Solenne Brun, Carine Moustaud, Raphaelle Lamy, Alexandre Gaymard, Maude Bouscambert-Duchamp, Florence Morfin-Sherpa, Martine Valette, Bruno Lina, Laurence Josset
EPI_ISL_419757	hCoV-19/Australia/VIC39/2020	Oceania / Australia / Victoria	2020-03-11	Victorian Infectious Diseases Reference Laboratory (VIDRL)	Victorian Infectious Diseases Reference Laboratory and Microbiological Diagnostic Unit Public Health Laboratory, Doherty Institute	Caly L., Seemann T., Sait, M., Schultz M., Druce J., Sherry, N.
EPI_ISL_418425	hCoV-19/France/ARA10192/2020	Europe / France / ARA / Lyon	2020-03-17	Institut des Agents Infectieux (IAI), Hospices Civils de Lyon	CNR Virus des Infections Respiratoires - France SUD	Antonin Bal, Gregory Destras, Gwendolyne Burfin, Solenne Brun, Carine Moustaud, Raphaelle Lamy, Alexandre Gaymard, Maude Bouscambert-Duchamp, Florence Morfin-Sherpa, Martine Valette, Bruno Lina, Laurence Josset
EPI_ISL_419756	hCoV-19/Australia/VIC38/2020	Oceania / Australia / Victoria	2020-03-11	Victorian Infectious Diseases Reference Laboratory (VIDRL)	Victorian Infectious Diseases Reference Laboratory and Microbiological Diagnostic Unit Public Health Laboratory, Doherty Institute	Caly L., Seemann T., Sait, M., Schultz M., Druce J., Sherry, N.
EPI_ISL_418424	hCoV-19/France/ARA10189/2020	Europe / France / ARA / Lyon	2020-03-17	Institut des Agents Infectieux (IAI), Hospices Civils de Lyon	CNR Virus des Infections Respiratoires - France SUD	Antonin Bal, Gregory Destras, Gwendolyne Burfin, Solenne Brun, Carine Moustaud, Raphaelle Lamy, Alexandre Gaymard, Maude Bouscambert-Duchamp, Florence Morfin-Sherpa, Martine Valette, Bruno Lina, Laurence Josset
EPI_ISL_419755	hCoV-19/Australia/VIC35/2020	Oceania / Australia / Victoria	2020-03-10	Victorian Infectious Diseases Reference Laboratory (VIDRL)	Victorian Infectious Diseases Reference Laboratory and Microbiological Diagnostic Unit Public Health Laboratory, Doherty Institute	Caly L., Seemann T., Sait, M., Schultz M., Druce J., Sherry, N.
EPI_ISL_418423	hCoV-19/France/ARA10188/2020	Europe / France / ARA / Lyon	2020-03-17	Institut des Agents Infectieux (IAI), Hospices Civils de Lyon	CNR Virus des Infections Respiratoires - France SUD	Antonin Bal, Gregory Destras, Gwendolyne Burfin, Solenne Brun, Carine Moustaud, Raphaelle Lamy, Alexandre Gaymard, Maude Bouscambert-Duchamp, Florence Morfin-Sherpa, Martine Valette, Bruno Lina, Laurence Josset
EPI_ISL_419754	hCoV-19/Australia/VIC37/2020	Oceania / Australia / Victoria	2020-03-11	Victorian Infectious Diseases Reference Laboratory (VIDRL)	Victorian Infectious Diseases Reference Laboratory and Microbiological Diagnostic Unit Public Health Laboratory, Doherty Institute	Caly L., Seemann T., Sait, M., Schultz M., Druce J., Sherry, N.
EPI_ISL_418429	hCoV-19/France/ARA10876/2020	Europe / France / ARA / Lyon	2020-03-18	Institut des Agents Infectieux (IAI), Hospices Civils de Lyon	CNR Virus des Infections Respiratoires - France SUD	Antonin Bal, Gregory Destras, Gwendolyne Burfin, Solenne Brun, Carine Moustaud, Raphaelle Lamy, Alexandre Gaymard, Maude Bouscambert-Duchamp, Florence Morfin-Sherpa, Martine Valette, Bruno Lina, Laurence Josset
EPI_ISL_418428	hCoV-19/France/ARA10282/2020	Europe / France / ARA / Vienne	2020-03-17	Centre Hospitalier Lucien Hussel	CNR Virus des Infections Respiratoires - France SUD	Antonin Bal, Gregory Destras, Gwendolyne Burfin, Solenne Brun, Carine Moustaud, Raphaelle Lamy, Alexandre Gaymard, Maude Bouscambert-Duchamp, Florence Morfin-Sherpa, Martine Valette, Bruno Lina, Laurence Josset
EPI_ISL_419759	hCoV-19/Australia/VIC47/2020	Oceania / Australia / Victoria	2020-03-12	Victorian Infectious Diseases Reference Laboratory (VIDRL)	Victorian Infectious Diseases Reference Laboratory and Microbiological Diagnostic Unit Public Health Laboratory, Doherty Institute	Caly L., Seemann T., Sait, M., Schultz M., Druce J., Sherry, N.
EPI_ISL_418427	hCoV-19/France/ARA10257/2020	Europe / France / ARA / Saint-Priest	2020-03-17	Hopital Privé de l'Est Lyonnais	CNR Virus des Infections Respiratoires - France SUD	Antonin Bal, Gregory Destras, Gwendolyne Burfin, Solenne Brun, Carine Moustaud, Raphaelle Lamy, Alexandre Gaymard, Maude Bouscambert-Duchamp, Florence Morfin-Sherpa, Martine Valette, Bruno Lina, Laurence Josset
EPI_ISL_419758	hCoV-19/Australia/VIC40/2020	Oceania / Australia / Victoria	2020-03-11	Victorian Infectious Diseases Reference Laboratory (VIDRL)	Victorian Infectious Diseases Reference Laboratory and Microbiological Diagnostic Unit Public Health Laboratory, Doherty Institute	Caly L., Seemann T., Sait, M., Schultz M., Druce J., Sherry, N.
EPI_ISL_420739	hCoV-19/England/20139062204/2020	Europe / United Kingdom / England	2020-03-27	Respiratory Virus Unit, Microbiology Services Colindale, Public Health England	Respiratory Virus Unit, Microbiology Services Colindale, Public Health England	Monica Galiano, Shahjahan Miah, Angie Lackenby, Omolola Akinbami, Tiina Talts, Leena Bhaw, Richard Myers, Steven Platt, Kirstin Edwards, Jonathan Hubb, Joanna Ellis, Maria Zambon
EPI_ISL_420738	hCoV-19/England/20139062104/2020	Europe / United Kingdom / England	2020-03-27	Respiratory Virus Unit, Microbiology Services Colindale, Public Health England	Respiratory Virus Unit, Microbiology Services Colindale, Public Health England	Monica Galiano, Shahjahan Miah, Angie Lackenby, Omolola Akinbami, Tiina Talts, Leena Bhaw, Richard Myers, Steven Platt, Kirstin Edwards, Jonathan Hubb, Joanna Ellis, Maria Zambon
EPI_ISL_420735	hCoV-19/England/20139061104/2020	Europe / United Kingdom / England	2020-03-27	Respiratory Virus Unit, Microbiology Services Colindale, Public Health England	Respiratory Virus Unit, Microbiology Services Colindale, Public Health England	Monica Galiano, Shahjahan Miah, Angie Lackenby, Omolola Akinbami, Tiina Talts, Leena Bhaw, Richard Myers, Steven Platt, Kirstin Edwards, Jonathan Hubb, Joanna Ellis, Maria Zambon
EPI_ISL_420734	hCoV-19/England/20139060804/2020	Europe / United Kingdom / England	2020-03-27	Respiratory Virus Unit, Microbiology Services Colindale, Public Health England	Respiratory Virus Unit, Microbiology Services Colindale, Public Health England	Monica Galiano, Shahjahan Miah, Angie Lackenby, Omolola Akinbami, Tiina Talts, Leena Bhaw, Richard Myers, Steven Platt, Kirstin Edwards, Jonathan Hubb, Joanna Ellis, Maria Zambon
EPI_ISL_420737	hCoV-19/England/20139061804/2020	Europe / United Kingdom / England	2020-03-27	Respiratory Virus Unit, Microbiology Services Colindale, Public Health England	Respiratory Virus Unit, Microbiology Services Colindale, Public Health England	Monica Galiano, Shahjahan Miah, Angie Lackenby, Omolola Akinbami, Tiina Talts, Leena Bhaw, Richard Myers, Steven Platt, Kirstin Edwards, Jonathan Hubb, Joanna Ellis, Maria Zambon
EPI_ISL_420736	hCoV-19/England/20139061704/2020	Europe / United Kingdom / England	2020-03-29	Respiratory Virus Unit, Microbiology Services Colindale, Public Health England	Respiratory Virus Unit, Microbiology Services Colindale, Public Health England	Monica Galiano, Shahjahan Miah, Angie Lackenby, Omolola Akinbami, Tiina Talts, Leena Bhaw, Richard Myers, Steven Platt, Kirstin Edwards, Jonathan Hubb, Joanna Ellis, Maria Zambon
EPI_ISL_420731	hCoV-19/England/20139060004/2020	Europe / United Kingdom / England	2020-03-28	Respiratory Virus Unit, Microbiology Services Colindale, Public Health England	Respiratory Virus Unit, Microbiology Services Colindale, Public Health England	Monica Galiano, Shahjahan Miah, Angie Lackenby, Omolola Akinbami, Tiina Talts, Leena Bhaw, Richard Myers, Steven Platt, Kirstin Edwards, Jonathan Hubb, Joanna Ellis, Maria Zambon
EPI_ISL_420730	hCoV-19/England/20139059904/2020	Europe / United Kingdom / England	2020-03-27	Respiratory Virus Unit, Microbiology Services Colindale, Public Health England	Respiratory Virus Unit, Microbiology Services Colindale, Public Health England	Monica Galiano, Shahjahan Miah, Angie Lackenby, Omolola Akinbami, Tiina Talts, Leena Bhaw, Richard Myers, Steven Platt, Kirstin Edwards, Jonathan Hubb, Joanna Ellis, Maria Zambon
EPI_ISL_420733	hCoV-19/England/20139060504/2020	Europe / United Kingdom / England	2020-03-28	Respiratory Virus Unit, Microbiology Services Colindale, Public Health England	Respiratory Virus Unit, Microbiology Services Colindale, Public Health England	Monica Galiano, Shahjahan Miah, Angie Lackenby, Omolola Akinbami, Tiina Talts, Leena Bhaw, Richard Myers, Steven Platt, Kirstin Edwards, Jonathan Hubb, Joanna Ellis, Maria Zambon
EPI_ISL_420732	hCoV-19/England/20139060404/2020	Europe / United Kingdom / England	2020-03-28	Respiratory Virus Unit, Microbiology Services Colindale, Public Health England	Respiratory Virus Unit, Microbiology Services Colindale, Public Health England	Monica Galiano, Shahjahan Miah, Angie Lackenby, Omolola Akinbami, Tiina Talts, Leena Bhaw, Richard Myers, Steven Platt, Kirstin Edwards, Jonathan Hubb, Joanna Ellis, Maria Zambon
EPI_ISL_419782	hCoV-19/Australia/VIC68/2020	Oceania / Australia / Victoria	2020-03-13	Victorian Infectious Diseases Reference Laboratory (VIDRL)	Victorian Infectious Diseases Reference Laboratory and Microbiological Diagnostic Unit Public Health Laboratory, Doherty Institute	Caly L., Seemann T., Sait, M., Schultz M., Druce J., Sherry, N.
EPI_ISL_420771	hCoV-19/England/20142061404/2020	Europe / United Kingdom / England	2020-03-27	Respiratory Virus Unit, Microbiology Services Colindale, Public Health England	Respiratory Virus Unit, Microbiology Services Colindale, Public Health England	Monica Galiano, Shahjahan Miah, Angie Lackenby, Omolola Akinbami, Tiina Talts, Leena Bhaw, Richard Myers, Steven Platt, Kirstin Edwards, Jonathan Hubb, Joanna Ellis, Maria Zambon
EPI_ISL_417120	hCoV-19/USA/WA-S67/2020	North America / USA / Washington / King County	2020-03-04	Washington State Department of Health	Seattle Flu Study	Chu etl al
EPI_ISL_419781	hCoV-19/Australia/VIC67/2020	Oceania / Australia / Victoria	2020-03-13	Victorian Infectious Diseases Reference Laboratory (VIDRL)	Victorian Infectious Diseases Reference Laboratory and Microbiological Diagnostic Unit Public Health Laboratory, Doherty Institute	Caly L., Seemann T., Sait, M., Schultz M., Druce J., Sherry, N.
EPI_ISL_420770	hCoV-19/England/20142061304/2020	Europe / United Kingdom / England	2020-03-27	Respiratory Virus Unit, Microbiology Services Colindale, Public Health England	Respiratory Virus Unit, Microbiology Services Colindale, Public Health England	Monica Galiano, Shahjahan Miah, Angie Lackenby, Omolola Akinbami, Tiina Talts, Leena Bhaw, Richard Myers, Steven Platt, Kirstin Edwards, Jonathan Hubb, Joanna Ellis, Maria Zambon
EPI_ISL_419780	hCoV-19/Australia/VIC66/2020	Oceania / Australia / Victoria	2020-03-13	Victorian Infectious Diseases Reference Laboratory (VIDRL)	Victorian Infectious Diseases Reference Laboratory and Microbiological Diagnostic Unit Public Health Laboratory, Doherty Institute	Caly L., Seemann T., Sait, M., Schultz M., Druce J., Sherry, N.
EPI_ISL_420773	hCoV-19/England/20142062204/2020	Europe / United Kingdom / England	2020-03-30	Respiratory Virus Unit, Microbiology Services Colindale, Public Health England	Respiratory Virus Unit, Microbiology Services Colindale, Public Health England	Monica Galiano, Shahjahan Miah, Angie Lackenby, Omolola Akinbami, Tiina Talts, Leena Bhaw, Richard Myers, Steven Platt, Kirstin Edwards, Jonathan Hubb, Joanna Ellis, Maria Zambon
EPI_ISL_420772	hCoV-19/England/20142061804/2020	Europe / United Kingdom / England	2020-03-30	Respiratory Virus Unit, Microbiology Services Colindale, Public Health England	Respiratory Virus Unit, Microbiology Services Colindale, Public Health England	Monica Galiano, Shahjahan Miah, Angie Lackenby, Omolola Akinbami, Tiina Talts, Leena Bhaw, Richard Myers, Steven Platt, Kirstin Edwards, Jonathan Hubb, Joanna Ellis, Maria Zambon
EPI_ISL_417123	hCoV-19/USA/WA-S70/2020	North America / USA / Washington / King County	2020-03-05	Washington State Department of Health	Seattle Flu Study	Chu etl al
EPI_ISL_419786	hCoV-19/Australia/VIC70/2020	Oceania / Australia / Victoria	2020-03-13	Victorian Infectious Diseases Reference Laboratory (VIDRL)	Victorian Infectious Diseases Reference Laboratory and Microbiological Diagnostic Unit Public Health Laboratory, Doherty Institute	Caly L., Seemann T., Sait, M., Schultz M., Druce J., Sherry, N.
EPI_ISL_417124	hCoV-19/USA/WA-S71/2020	North America / USA / Washington / King County	2020-03-05	Washington State Department of Health	Seattle Flu Study	Chu etl al
EPI_ISL_419785	hCoV-19/Australia/VIC73/2020	Oceania / Australia / Victoria	2020-03-14	Victorian Infectious Diseases Reference Laboratory (VIDRL)	Victorian Infectious Diseases Reference Laboratory and Microbiological Diagnostic Unit Public Health Laboratory, Doherty Institute	Caly L., Seemann T., Sait, M., Schultz M., Druce J., Sherry, N.
EPI_ISL_417121	hCoV-19/USA/WA-S68/2020	North America / USA / Washington / King County	2020-03-04	Washington State Department of Health	Seattle Flu Study	Chu etl al
EPI_ISL_419784	hCoV-19/Australia/VIC58/2020	Oceania / Australia / Victoria	2020-03-12	Victorian Infectious Diseases Reference Laboratory (VIDRL)	Victorian Infectious Diseases Reference Laboratory and Microbiological Diagnostic Unit Public Health Laboratory, Doherty Institute	Caly L., Seemann T., Sait, M., Schultz M., Druce J., Sherry, N.
EPI_ISL_417122	hCoV-19/USA/WA-S69/2020	North America / USA / Washington / King County	2020-03-05	Washington State Department of Health	Seattle Flu Study	Chu etl al
EPI_ISL_419783	hCoV-19/Australia/VIC69/2020	Oceania / Australia / Victoria	2020-03-13	Victorian Infectious Diseases Reference Laboratory (VIDRL)	Victorian Infectious Diseases Reference Laboratory and Microbiological Diagnostic Unit Public Health Laboratory, Doherty Institute	Caly L., Seemann T., Sait, M., Schultz M., Druce J., Sherry, N.
EPI_ISL_417127	hCoV-19/USA/WA-S74/2020	North America / USA / Washington / King County	2020-03-05	Washington State Department of Health	Seattle Flu Study	Chu etl al
EPI_ISL_417128	hCoV-19/USA/WA-S75/2020	North America / USA / Washington / King County	2020-03-05	Washington State Department of Health	Seattle Flu Study	Chu etl al
EPI_ISL_419789	hCoV-19/Australia/VIC77/2020	Oceania / Australia / Victoria	2020-03-14	Victorian Infectious Diseases Reference Laboratory (VIDRL)	Victorian Infectious Diseases Reference Laboratory and Microbiological Diagnostic Unit Public Health Laboratory, Doherty Institute	Caly L., Seemann T., Sait, M., Schultz M., Druce J., Sherry, N.
EPI_ISL_417125	hCoV-19/USA/WA-S72/2020	North America / USA / Washington / King County	2020-03-06	Washington State Department of Health	Seattle Flu Study	Chu etl al
EPI_ISL_419788	hCoV-19/Australia/VIC76/2020	Oceania / Australia / Victoria	2020-03-14	Victorian Infectious Diseases Reference Laboratory (VIDRL)	Victorian Infectious Diseases Reference Laboratory and Microbiological Diagnostic Unit Public Health Laboratory, Doherty Institute	Caly L., Seemann T., Sait, M., Schultz M., Druce J., Sherry, N.
EPI_ISL_417126	hCoV-19/USA/WA-S73/2020	North America / USA / Washington	2020-03-05	Washington State Department of Health	Seattle Flu Study	Chu etl al
EPI_ISL_419787	hCoV-19/Australia/VIC75/2020	Oceania / Australia / Victoria	2020-03-14	Victorian Infectious Diseases Reference Laboratory (VIDRL)	Victorian Infectious Diseases Reference Laboratory and Microbiological Diagnostic Unit Public Health Laboratory, Doherty Institute	Caly L., Seemann T., Sait, M., Schultz M., Druce J., Sherry, N.
EPI_ISL_417129	hCoV-19/USA/WA-S76/2020	North America / USA / Washington / King County	2020-03-05	Washington State Department of Health	Seattle Flu Study	Chu etl al
EPI_ISL_420768	hCoV-19/England/20142060904/2020	Europe / United Kingdom / England	2020-03-27	Respiratory Virus Unit, Microbiology Services Colindale, Public Health England	Respiratory Virus Unit, Microbiology Services Colindale, Public Health England	Monica Galiano, Shahjahan Miah, Angie Lackenby, Omolola Akinbami, Tiina Talts, Leena Bhaw, Richard Myers, Steven Platt, Kirstin Edwards, Jonathan Hubb, Joanna Ellis, Maria Zambon
EPI_ISL_420767	hCoV-19/England/20142060804/2020	Europe / United Kingdom / England	2020-03-30	Respiratory Virus Unit, Microbiology Services Colindale, Public Health England	Respiratory Virus Unit, Microbiology Services Colindale, Public Health England	Monica Galiano, Shahjahan Miah, Angie Lackenby, Omolola Akinbami, Tiina Talts, Leena Bhaw, Richard Myers, Steven Platt, Kirstin Edwards, Jonathan Hubb, Joanna Ellis, Maria Zambon
EPI_ISL_420769	hCoV-19/England/20142061004/2020	Europe / United Kingdom / England	2020-03-31	Respiratory Virus Unit, Microbiology Services Colindale, Public Health England	Respiratory Virus Unit, Microbiology Services Colindale, Public Health England	Monica Galiano, Shahjahan Miah, Angie Lackenby, Omolola Akinbami, Tiina Talts, Leena Bhaw, Richard Myers, Steven Platt, Kirstin Edwards, Jonathan Hubb, Joanna Ellis, Maria Zambon
EPI_ISL_420764	hCoV-19/England/20140050604/2020	Europe / United Kingdom / England	2020-03-26	Respiratory Virus Unit, Microbiology Services Colindale, Public Health England	Respiratory Virus Unit, Microbiology Services Colindale, Public Health England	Monica Galiano, Shahjahan Miah, Angie Lackenby, Omolola Akinbami, Tiina Talts, Leena Bhaw, Richard Myers, Steven Platt, Kirstin Edwards, Jonathan Hubb, Joanna Ellis, Maria Zambon
EPI_ISL_420763	hCoV-19/England/20140048904/2020	Europe / United Kingdom / England	2020-03-25	Respiratory Virus Unit, Microbiology Services Colindale, Public Health England	Respiratory Virus Unit, Microbiology Services Colindale, Public Health England	Monica Galiano, Shahjahan Miah, Angie Lackenby, Omolola Akinbami, Tiina Talts, Leena Bhaw, Richard Myers, Steven Platt, Kirstin Edwards, Jonathan Hubb, Joanna Ellis, Maria Zambon
EPI_ISL_420766	hCoV-19/England/20142060404/2020	Europe / United Kingdom / England	2020-03-27	Respiratory Virus Unit, Microbiology Services Colindale, Public Health England	Respiratory Virus Unit, Microbiology Services Colindale, Public Health England	Monica Galiano, Shahjahan Miah, Angie Lackenby, Omolola Akinbami, Tiina Talts, Leena Bhaw, Richard Myers, Steven Platt, Kirstin Edwards, Jonathan Hubb, Joanna Ellis, Maria Zambon
EPI_ISL_420765	hCoV-19/England/20142022504/2020	Europe / United Kingdom / England	2020-03-27	Respiratory Virus Unit, Microbiology Services Colindale, Public Health England	Respiratory Virus Unit, Microbiology Services Colindale, Public Health England	Monica Galiano, Shahjahan Miah, Angie Lackenby, Omolola Akinbami, Tiina Talts, Leena Bhaw, Richard Myers, Steven Platt, Kirstin Edwards, Jonathan Hubb, Joanna Ellis, Maria Zambon
EPI_ISL_418440	hCoV-19/Switzerland/42202805/2020	Europe / Switzerland / Lucerne	2020-03-20	University Hospital Basel, Clinical Virology	University Hospital Basel, Clinical Bacteriology	Hirsch, H., Leuzinger, K., Seth-Smith, H., Mari, A., Roloff, T., Egli, A.
EPI_ISL_419771	hCoV-19/Australia/VIC59/2020	Oceania / Australia / Victoria	2020-03-13	Victorian Infectious Diseases Reference Laboratory (VIDRL)	Victorian Infectious Diseases Reference Laboratory and Microbiological Diagnostic Unit Public Health Laboratory, Doherty Institute	Caly L., Seemann T., Sait, M., Schultz M., Druce J., Sherry, N.
EPI_ISL_420760	hCoV-19/England/20140048104/2020	Europe / United Kingdom / England	2020-03-27	Respiratory Virus Unit, Microbiology Services Colindale, Public Health England	Respiratory Virus Unit, Microbiology Services Colindale, Public Health England	Monica Galiano, Shahjahan Miah, Angie Lackenby, Omolola Akinbami, Tiina Talts, Leena Bhaw, Richard Myers, Steven Platt, Kirstin Edwards, Jonathan Hubb, Joanna Ellis, Maria Zambon
EPI_ISL_419770	hCoV-19/Australia/VIC54/2020	Oceania / Australia / Victoria	2020-03-12	Victorian Infectious Diseases Reference Laboratory (VIDRL)	Victorian Infectious Diseases Reference Laboratory and Microbiological Diagnostic Unit Public Health Laboratory, Doherty Institute	Caly L., Seemann T., Sait, M., Schultz M., Druce J., Sherry, N.
EPI_ISL_420762	hCoV-19/England/20140048804/2020	Europe / United Kingdom / England	2020-03-25	Respiratory Virus Unit, Microbiology Services Colindale, Public Health England	Respiratory Virus Unit, Microbiology Services Colindale, Public Health England	Monica Galiano, Shahjahan Miah, Angie Lackenby, Omolola Akinbami, Tiina Talts, Leena Bhaw, Richard Myers, Steven Platt, Kirstin Edwards, Jonathan Hubb, Joanna Ellis, Maria Zambon
EPI_ISL_420761	hCoV-19/England/20140048704/2020	Europe / United Kingdom / England	2020-03-25	Respiratory Virus Unit, Microbiology Services Colindale, Public Health England	Respiratory Virus Unit, Microbiology Services Colindale, Public Health England	Monica Galiano, Shahjahan Miah, Angie Lackenby, Omolola Akinbami, Tiina Talts, Leena Bhaw, Richard Myers, Steven Platt, Kirstin Edwards, Jonathan Hubb, Joanna Ellis, Maria Zambon
EPI_ISL_417112	hCoV-19/USA/WA-S59/2020	North America / USA / Washington / King County	2020-03-02	Washington State Department of Health	Seattle Flu Study	Chu etl al
EPI_ISL_419775	hCoV-19/Australia/VIC63/2020	Oceania / Australia / Victoria	2020-03-13	Victorian Infectious Diseases Reference Laboratory (VIDRL)	Victorian Infectious Diseases Reference Laboratory and Microbiological Diagnostic Unit Public Health Laboratory, Doherty Institute	Caly L., Seemann T., Sait, M., Schultz M., Druce J., Sherry, N.
EPI_ISL_417113	hCoV-19/USA/WA-S60/2020	North America / USA / Washington / King County	2020-03-02	Washington State Department of Health	Seattle Flu Study	Chu etl al
EPI_ISL_419774	hCoV-19/Australia/VIC62/2020	Oceania / Australia / Victoria	2020-03-13	Victorian Infectious Diseases Reference Laboratory (VIDRL)	Victorian Infectious Diseases Reference Laboratory and Microbiological Diagnostic Unit Public Health Laboratory, Doherty Institute	Caly L., Seemann T., Sait, M., Schultz M., Druce J., Sherry, N.
EPI_ISL_417110	hCoV-19/USA/WA-S57/2020	North America / USA / Washington	2020-03-03	Washington State Department of Health	Seattle Flu Study	Chu etl al
EPI_ISL_418442	hCoV-19/Hangzhou/HZ49/2020	Asia / China / Hangzhou	2020-01-21	Hangzhou Center for Disease Control and Prevention	Inspection Center of Hangzhou Center for Disease Control and Prevention	Yu hua, Wang haoqiu, Li jun, Yu xinfeng, Pan jingcao
EPI_ISL_419773	hCoV-19/Australia/VIC61/2020	Oceania / Australia / Victoria	2020-03-13	Victorian Infectious Diseases Reference Laboratory (VIDRL)	Victorian Infectious Diseases Reference Laboratory and Microbiological Diagnostic Unit Public Health Laboratory, Doherty Institute	Caly L., Seemann T., Sait, M., Schultz M., Druce J., Sherry, N.
EPI_ISL_417111	hCoV-19/USA/WA-S58/2020	North America / USA / Washington / Snohomish County	2020-03-05	Washington State Department of Health	Seattle Flu Study	Chu etl al
EPI_ISL_418441	hCoV-19/Hangzhou/HZ48/2020	Asia / China / Hangzhou	2020-01-21	Hangzhou Center for Disease Control and Prevention	Inspection Center of Hangzhou Center for Disease Control and Prevention	Yu hua, Wang haoqiu, Li jun, Yu xinfeng, Pan jingcao
EPI_ISL_419772	hCoV-19/Australia/VIC60/2020	Oceania / Australia / Victoria	2020-03-13	Victorian Infectious Diseases Reference Laboratory (VIDRL)	Victorian Infectious Diseases Reference Laboratory and Microbiological Diagnostic Unit Public Health Laboratory, Doherty Institute	Caly L., Seemann T., Sait, M., Schultz M., Druce J., Sherry, N.
EPI_ISL_417116	hCoV-19/USA/WA-S63/2020	North America / USA / Washington / King County	2020-03-04	Washington State Department of Health	Seattle Flu Study	Chu etl al
EPI_ISL_419779	hCoV-19/Australia/VIC57/2020	Oceania / Australia / Victoria	2020-03-12	Victorian Infectious Diseases Reference Laboratory (VIDRL)	Victorian Infectious Diseases Reference Laboratory and Microbiological Diagnostic Unit Public Health Laboratory, Doherty Institute	Caly L., Seemann T., Sait, M., Schultz M., Druce J., Sherry, N.
EPI_ISL_417117	hCoV-19/USA/WA-S64/2020	North America / USA / Washington / King County	2020-03-03	Washington State Department of Health	Seattle Flu Study	Chu etl al
EPI_ISL_419778	hCoV-19/Australia/VIC64/2020	Oceania / Australia / Victoria	2020-03-13	Victorian Infectious Diseases Reference Laboratory (VIDRL)	Victorian Infectious Diseases Reference Laboratory and Microbiological Diagnostic Unit Public Health Laboratory, Doherty Institute	Caly L., Seemann T., Sait, M., Schultz M., Druce J., Sherry, N.
EPI_ISL_417114	hCoV-19/USA/WA-S61/2020	North America / USA / Washington / King County	2020-03-05	Washington State Department of Health	Seattle Flu Study	Chu etl al
EPI_ISL_419777	hCoV-19/Australia/VIC56/2020	Oceania / Australia / Victoria	2020-03-12	Victorian Infectious Diseases Reference Laboratory (VIDRL)	Victorian Infectious Diseases Reference Laboratory and Microbiological Diagnostic Unit Public Health Laboratory, Doherty Institute	Caly L., Seemann T., Sait, M., Schultz M., Druce J., Sherry, N.
EPI_ISL_417115	hCoV-19/USA/WA-S62/2020	North America / USA / Washington / Snohomish County	2020-03-03	Washington State Department of Health	Seattle Flu Study	Chu etl al
EPI_ISL_419776	hCoV-19/Australia/VIC55/2020	Oceania / Australia / Victoria	2020-03-12	Victorian Infectious Diseases Reference Laboratory (VIDRL)	Victorian Infectious Diseases Reference Laboratory and Microbiological Diagnostic Unit Public Health Laboratory, Doherty Institute	Caly L., Seemann T., Sait, M., Schultz M., Druce J., Sherry, N.
EPI_ISL_417118	hCoV-19/USA/WA-S65/2020	North America / USA / Washington / King County	2020-03-03	Washington State Department of Health	Seattle Flu Study	Chu etl al
EPI_ISL_417119	hCoV-19/USA/WA-S66/2020	North America / USA / Washington / Snohomish County	2020-03-06	Washington State Department of Health	Seattle Flu Study	Chu etl al
EPI_ISL_420757	hCoV-19/England/20140039504/2020	Europe / United Kingdom / England	2020-03-27	Respiratory Virus Unit, Microbiology Services Colindale, Public Health England	Respiratory Virus Unit, Microbiology Services Colindale, Public Health England	Monica Galiano, Shahjahan Miah, Angie Lackenby, Omolola Akinbami, Tiina Talts, Leena Bhaw, Richard Myers, Steven Platt, Kirstin Edwards, Jonathan Hubb, Joanna Ellis, Maria Zambon
EPI_ISL_420756	hCoV-19/England/20140039404/2020	Europe / United Kingdom / England	2020-03-27	Respiratory Virus Unit, Microbiology Services Colindale, Public Health England	Respiratory Virus Unit, Microbiology Services Colindale, Public Health England	Monica Galiano, Shahjahan Miah, Angie Lackenby, Omolola Akinbami, Tiina Talts, Leena Bhaw, Richard Myers, Steven Platt, Kirstin Edwards, Jonathan Hubb, Joanna Ellis, Maria Zambon
EPI_ISL_420759	hCoV-19/England/20140042004/2020	Europe / United Kingdom / England	2020-03-26	Respiratory Virus Unit, Microbiology Services Colindale, Public Health England	Respiratory Virus Unit, Microbiology Services Colindale, Public Health England	Monica Galiano, Shahjahan Miah, Angie Lackenby, Omolola Akinbami, Tiina Talts, Leena Bhaw, Richard Myers, Steven Platt, Kirstin Edwards, Jonathan Hubb, Joanna Ellis, Maria Zambon
EPI_ISL_420758	hCoV-19/England/20140039604/2020	Europe / United Kingdom / England	2020-03-27	Respiratory Virus Unit, Microbiology Services Colindale, Public Health England	Respiratory Virus Unit, Microbiology Services Colindale, Public Health England	Monica Galiano, Shahjahan Miah, Angie Lackenby, Omolola Akinbami, Tiina Talts, Leena Bhaw, Richard Myers, Steven Platt, Kirstin Edwards, Jonathan Hubb, Joanna Ellis, Maria Zambon
EPI_ISL_420753	hCoV-19/England/20140039104/2020	Europe / United Kingdom / England	2020-03-25	Respiratory Virus Unit, Microbiology Services Colindale, Public Health England	Respiratory Virus Unit, Microbiology Services Colindale, Public Health England	Monica Galiano, Shahjahan Miah, Angie Lackenby, Omolola Akinbami, Tiina Talts, Leena Bhaw, Richard Myers, Steven Platt, Kirstin Edwards, Jonathan Hubb, Joanna Ellis, Maria Zambon
EPI_ISL_420752	hCoV-19/England/20140039004/2020	Europe / United Kingdom / England	2020-03-26	Respiratory Virus Unit, Microbiology Services Colindale, Public Health England	Respiratory Virus Unit, Microbiology Services Colindale, Public Health England	Monica Galiano, Shahjahan Miah, Angie Lackenby, Omolola Akinbami, Tiina Talts, Leena Bhaw, Richard Myers, Steven Platt, Kirstin Edwards, Jonathan Hubb, Joanna Ellis, Maria Zambon
EPI_ISL_420755	hCoV-19/England/20140039304/2020	Europe / United Kingdom / England	2020-03-27	Respiratory Virus Unit, Microbiology Services Colindale, Public Health England	Respiratory Virus Unit, Microbiology Services Colindale, Public Health England	Monica Galiano, Shahjahan Miah, Angie Lackenby, Omolola Akinbami, Tiina Talts, Leena Bhaw, Richard Myers, Steven Platt, Kirstin Edwards, Jonathan Hubb, Joanna Ellis, Maria Zambon
EPI_ISL_420754	hCoV-19/England/20140039204/2020	Europe / United Kingdom / England	2020-03-27	Respiratory Virus Unit, Microbiology Services Colindale, Public Health England	Respiratory Virus Unit, Microbiology Services Colindale, Public Health England	Monica Galiano, Shahjahan Miah, Angie Lackenby, Omolola Akinbami, Tiina Talts, Leena Bhaw, Richard Myers, Steven Platt, Kirstin Edwards, Jonathan Hubb, Joanna Ellis, Maria Zambon
EPI_ISL_424238	hCoV-19/USA/WA-UW-1741/2020	North America / USA / Washington	2020-03-21	UW Virology Lab	UW Virology Lab	Pavitra Roychoudhury, Hong Xie, Keith Jerome, Alexander Greninger
EPI_ISL_425569	hCoV-19/England/NOTT-10E5E4/2020	Europe / United Kingdom / England	2020-03-23	Queens Medical Centre, Clinical Microbiology Department / DeepSeq Nottingham	COVID-19 Genomics UK (COG-UK) Consortium	Gemma Clark, Wendy Smith, Manjinder Khakh, Hannah Howson-Wells, Jonathan Ball, Patrick McClure, Joseph Chappell, Theocharis Tsoleridis, Nadine Holmes, Matthew Carlisle, Christopher Moore, Fei Sang, Johnny Debebe, Victoria Wright, Matthew Loose
EPI_ISL_424237	hCoV-19/USA/WA-UW-1739/2020	North America / USA / Washington	2020-03-21	UW Virology Lab	UW Virology Lab	Pavitra Roychoudhury, Hong Xie, Keith Jerome, Alexander Greninger
EPI_ISL_425568	hCoV-19/England/NOTT-10E5D5/2020	Europe / United Kingdom / England	2020-03-22	Queens Medical Centre, Clinical Microbiology Department / DeepSeq Nottingham	COVID-19 Genomics UK (COG-UK) Consortium	Gemma Clark, Wendy Smith, Manjinder Khakh, Hannah Howson-Wells, Jonathan Ball, Patrick McClure, Joseph Chappell, Theocharis Tsoleridis, Nadine Holmes, Matthew Carlisle, Christopher Moore, Fei Sang, Johnny Debebe, Victoria Wright, Matthew Loose
EPI_ISL_424236	hCoV-19/USA/WA-UW-1732/2020	North America / USA / Washington	2020-03-21	UW Virology Lab	UW Virology Lab	Pavitra Roychoudhury, Hong Xie, Keith Jerome, Alexander Greninger
EPI_ISL_425567	hCoV-19/England/NOTT-10E5C6/2020	Europe / United Kingdom / England	2020-03-23	Queens Medical Centre, Clinical Microbiology Department / DeepSeq Nottingham	COVID-19 Genomics UK (COG-UK) Consortium	Gemma Clark, Wendy Smith, Manjinder Khakh, Hannah Howson-Wells, Jonathan Ball, Patrick McClure, Joseph Chappell, Theocharis Tsoleridis, Nadine Holmes, Matthew Carlisle, Christopher Moore, Fei Sang, Johnny Debebe, Victoria Wright, Matthew Loose
EPI_ISL_424235	hCoV-19/USA/WA-UW-1733/2020	North America / USA / Washington	2020-03-21	UW Virology Lab	UW Virology Lab	Pavitra Roychoudhury, Hong Xie, Keith Jerome, Alexander Greninger
EPI_ISL_425566	hCoV-19/England/NOTT-10E5B7/2020	Europe / United Kingdom / England	2020-03-26	Queens Medical Centre, Clinical Microbiology Department / DeepSeq Nottingham	COVID-19 Genomics UK (COG-UK) Consortium	Gemma Clark, Wendy Smith, Manjinder Khakh, Hannah Howson-Wells, Jonathan Ball, Patrick McClure, Joseph Chappell, Theocharis Tsoleridis, Nadine Holmes, Matthew Carlisle, Christopher Moore, Fei Sang, Johnny Debebe, Victoria Wright, Matthew Loose
EPI_ISL_424234	hCoV-19/USA/WA-UW-1722/2020	North America / USA / Washington	2020-03-21	UW Virology Lab	UW Virology Lab	Pavitra Roychoudhury, Hong Xie, Keith Jerome, Alexander Greninger
EPI_ISL_425565	hCoV-19/England/NOTT-10E5A8/2020	Europe / United Kingdom / England	2020-03-26	Queens Medical Centre, Clinical Microbiology Department / DeepSeq Nottingham	COVID-19 Genomics UK (COG-UK) Consortium	Gemma Clark, Wendy Smith, Manjinder Khakh, Hannah Howson-Wells, Jonathan Ball, Patrick McClure, Joseph Chappell, Theocharis Tsoleridis, Nadine Holmes, Matthew Carlisle, Christopher Moore, Fei Sang, Johnny Debebe, Victoria Wright, Matthew Loose
EPI_ISL_413580	hCoV-19/Netherlands/Oisterwijk_1364072/2020	Europe / Netherlands / Oisterwijk	2020-03-02	MHC Hart voor Brabant	Erasmus Medical Center	David Nieuwenhuijse, Bas Oude Munnink, Reina Sikkema, Claudia Schapendonk, Irina Chestakova, Anne van der Linden, Mark Pronk, Pascal Lexmond, Corien Swaan, Manon Haverkate, Madelief Mollers, Mart Stein, Sandra Kengne Kamga Mobou, Jeroen van Kampen, Jolanda Voermans, Aura Timen, Corine GeurtsvanKessel, Annemiek van der Eijk, Richard Molenkamp, Marion Koopmans, on behalf of the Dutch national COVID…
EPI_ISL_424233	hCoV-19/USA/WA-UW-1772/2020	North America / USA / Washington	2020-03-21	UW Virology Lab	UW Virology Lab	Pavitra Roychoudhury, Hong Xie, Keith Jerome, Alexander Greninger
EPI_ISL_425564	hCoV-19/England/NOTT-10E599/2020	Europe / United Kingdom / England	2020-03-25	Queens Medical Centre, Clinical Microbiology Department / DeepSeq Nottingham	COVID-19 Genomics UK (COG-UK) Consortium	Gemma Clark, Wendy Smith, Manjinder Khakh, Hannah Howson-Wells, Jonathan Ball, Patrick McClure, Joseph Chappell, Theocharis Tsoleridis, Nadine Holmes, Matthew Carlisle, Christopher Moore, Fei Sang, Johnny Debebe, Victoria Wright, Matthew Loose
EPI_ISL_413581	hCoV-19/Netherlands/Oss_1363500/2020	Europe / Netherlands / Oss	2020-02-29	RIVM	Erasmus Medical Center	David Nieuwenhuijse, Bas Oude Munnink, Reina Sikkema, Claudia Schapendonk, Irina Chestakova, Anne van der Linden, Mark Pronk, Pascal Lexmond, Corien Swaan, Manon Haverkate, Madelief Mollers, Mart Stein, Sandra Kengne Kamga Mobou, Jeroen van Kampen, Jolanda Voermans, Aura Timen, Corine GeurtsvanKessel, Annemiek van der Eijk, Richard Molenkamp, Marion Koopmans, on behalf of the Dutch national COVID…
EPI_ISL_424232	hCoV-19/USA/WA-UW-1708/2020	North America / USA / Washington	2020-03-21	UW Virology Lab	UW Virology Lab	Pavitra Roychoudhury, Hong Xie, Keith Jerome, Alexander Greninger
EPI_ISL_425563	hCoV-19/England/NOTT-10E58A/2020	Europe / United Kingdom / England	2020-03-26	Queens Medical Centre, Clinical Microbiology Department / DeepSeq Nottingham	COVID-19 Genomics UK (COG-UK) Consortium	Gemma Clark, Wendy Smith, Manjinder Khakh, Hannah Howson-Wells, Jonathan Ball, Patrick McClure, Joseph Chappell, Theocharis Tsoleridis, Nadine Holmes, Matthew Carlisle, Christopher Moore, Fei Sang, Johnny Debebe, Victoria Wright, Matthew Loose
EPI_ISL_413582	hCoV-19/Netherlands/Rotterdam_1363790/2020	Europe / Netherlands / Rotterdam	2020-03-01	ErasmusMC	Erasmus Medical Center	David Nieuwenhuijse, Bas Oude Munnink, Reina Sikkema, Claudia Schapendonk, Irina Chestakova, Anne van der Linden, Mark Pronk, Pascal Lexmond, Corien Swaan, Manon Haverkate, Madelief Mollers, Mart Stein, Sandra Kengne Kamga Mobou, Jeroen van Kampen, Jolanda Voermans, Aura Timen, Corine GeurtsvanKessel, Annemiek van der Eijk, Richard Molenkamp, Marion Koopmans, on behalf of the Dutch national COVID…
EPI_ISL_424231	hCoV-19/USA/WA-UW-1731/2020	North America / USA / Washington	2020-03-21	UW Virology Lab	UW Virology Lab	Pavitra Roychoudhury, Hong Xie, Keith Jerome, Alexander Greninger
EPI_ISL_425562	hCoV-19/England/NOTT-10E57B/2020	Europe / United Kingdom / England	2020-03-25	Queens Medical Centre, Clinical Microbiology Department / DeepSeq Nottingham	COVID-19 Genomics UK (COG-UK) Consortium	Gemma Clark, Wendy Smith, Manjinder Khakh, Hannah Howson-Wells, Jonathan Ball, Patrick McClure, Joseph Chappell, Theocharis Tsoleridis, Nadine Holmes, Matthew Carlisle, Christopher Moore, Fei Sang, Johnny Debebe, Victoria Wright, Matthew Loose
EPI_ISL_413583	hCoV-19/Netherlands/Rotterdam_1364040/2020	Europe / Netherlands / Rotterdam	2020-03-02	MHC Rotterdam-Rijnmond	Erasmus Medical Center	David Nieuwenhuijse, Bas Oude Munnink, Reina Sikkema, Claudia Schapendonk, Irina Chestakova, Anne van der Linden, Mark Pronk, Pascal Lexmond, Corien Swaan, Manon Haverkate, Madelief Mollers, Mart Stein, Sandra Kengne Kamga Mobou, Jeroen van Kampen, Jolanda Voermans, Aura Timen, Corine GeurtsvanKessel, Annemiek van der Eijk, Richard Molenkamp, Marion Koopmans, on behalf of the Dutch national COVID…
EPI_ISL_424230	hCoV-19/USA/WA-UW-1709/2020	North America / USA / Washington	2020-03-21	UW Virology Lab	UW Virology Lab	Pavitra Roychoudhury, Hong Xie, Keith Jerome, Alexander Greninger
EPI_ISL_425561	hCoV-19/England/NOTT-10E55D/2020	Europe / United Kingdom / England	2020-03-25	Queens Medical Centre, Clinical Microbiology Department / DeepSeq Nottingham	COVID-19 Genomics UK (COG-UK) Consortium	Gemma Clark, Wendy Smith, Manjinder Khakh, Hannah Howson-Wells, Jonathan Ball, Patrick McClure, Joseph Chappell, Theocharis Tsoleridis, Nadine Holmes, Matthew Carlisle, Christopher Moore, Fei Sang, Johnny Debebe, Victoria Wright, Matthew Loose
EPI_ISL_413584	hCoV-19/Netherlands/Rotterdam_1364740/2020	Europe / Netherlands / Rotterdam	2020-03-03	unknown	Erasmus Medical Center	David Nieuwenhuijse, Bas Oude Munnink, Reina Sikkema, Claudia Schapendonk, Irina Chestakova, Anne van der Linden, Mark Pronk, Pascal Lexmond, Corien Swaan, Manon Haverkate, Madelief Mollers, Mart Stein, Sandra Kengne Kamga Mobou, Jeroen van Kampen, Jolanda Voermans, Aura Timen, Corine GeurtsvanKessel, Annemiek van der Eijk, Richard Molenkamp, Marion Koopmans, on behalf of the Dutch national COVID…
EPI_ISL_425560	hCoV-19/England/NOTT-10E54E/2020	Europe / United Kingdom / England	2020-03-23	Queens Medical Centre, Clinical Microbiology Department / DeepSeq Nottingham	COVID-19 Genomics UK (COG-UK) Consortium	Gemma Clark, Wendy Smith, Manjinder Khakh, Hannah Howson-Wells, Jonathan Ball, Patrick McClure, Joseph Chappell, Theocharis Tsoleridis, Nadine Holmes, Matthew Carlisle, Christopher Moore, Fei Sang, Johnny Debebe, Victoria Wright, Matthew Loose
EPI_ISL_413585	hCoV-19/Netherlands/Tilburg_/2020	Europe / Netherlands / Tilburg	2020	unknown	Erasmus Medical Center	David Nieuwenhuijse, Bas Oude Munnink, Reina Sikkema, Claudia Schapendonk, Irina Chestakova, Anne van der Linden, Mark Pronk, Pascal Lexmond, Corien Swaan, Manon Haverkate, Madelief Mollers, Mart Stein, Sandra Kengne Kamga Mobou, Jeroen van Kampen, Jolanda Voermans, Aura Timen, Corine GeurtsvanKessel, Annemiek van der Eijk, Richard Molenkamp, Marion Koopmans, on behalf of the Dutch national COVID…
EPI_ISL_413586	hCoV-19/Netherlands/Tilburg_1363354/2020	Europe / Netherlands / Tilburg	2020-02-27	Foundation Elisabeth-Tweesteden Ziekenhuis	Erasmus Medical Center	David Nieuwenhuijse, Bas Oude Munnink, Reina Sikkema, Claudia Schapendonk, Irina Chestakova, Anne van der Linden, Mark Pronk, Pascal Lexmond, Corien Swaan, Manon Haverkate, Madelief Mollers, Mart Stein, Sandra Kengne Kamga Mobou, Jeroen van Kampen, Jolanda Voermans, Aura Timen, Corine GeurtsvanKessel, Annemiek van der Eijk, Richard Molenkamp, Marion Koopmans, on behalf of the Dutch national COVID…
EPI_ISL_413587	hCoV-19/Netherlands/Tilburg_1364286/2020	Europe / Netherlands / Tilburg	2020-03-03	Foundation Elisabeth-Tweesteden Ziekenhuis	Erasmus Medical Center	David Nieuwenhuijse, Bas Oude Munnink, Reina Sikkema, Claudia Schapendonk, Irina Chestakova, Anne van der Linden, Mark Pronk, Pascal Lexmond, Corien Swaan, Manon Haverkate, Madelief Mollers, Mart Stein, Sandra Kengne Kamga Mobou, Jeroen van Kampen, Jolanda Voermans, Aura Timen, Corine GeurtsvanKessel, Annemiek van der Eijk, Richard Molenkamp, Marion Koopmans, on behalf of the Dutch national COVID…
EPI_ISL_413588	hCoV-19/Netherlands/Utrecht_1363564/2020	Europe / Netherlands / Utrecht	2020-03-01	MHC Utrecht	Erasmus Medical Center	David Nieuwenhuijse, Bas Oude Munnink, Reina Sikkema, Claudia Schapendonk, Irina Chestakova, Anne van der Linden, Mark Pronk, Pascal Lexmond, Corien Swaan, Manon Haverkate, Madelief Mollers, Mart Stein, Sandra Kengne Kamga Mobou, Jeroen van Kampen, Jolanda Voermans, Aura Timen, Corine GeurtsvanKessel, Annemiek van der Eijk, Richard Molenkamp, Marion Koopmans, on behalf of the Dutch national COVID…
EPI_ISL_413589	hCoV-19/Netherlands/Utrecht_1363628/2020	Europe / Netherlands / Utrecht	2020-03-01	MHC Utrecht	Erasmus Medical Center	David Nieuwenhuijse, Bas Oude Munnink, Reina Sikkema, Claudia Schapendonk, Irina Chestakova, Anne van der Linden, Mark Pronk, Pascal Lexmond, Corien Swaan, Manon Haverkate, Madelief Mollers, Mart Stein, Sandra Kengne Kamga Mobou, Jeroen van Kampen, Jolanda Voermans, Aura Timen, Corine GeurtsvanKessel, Annemiek van der Eijk, Richard Molenkamp, Marion Koopmans, on behalf of the Dutch national COVID…
EPI_ISL_424229	hCoV-19/USA/WA-UW-1724/2020	North America / USA / Washington	2020-03-21	UW Virology Lab	UW Virology Lab	Pavitra Roychoudhury, Hong Xie, Keith Jerome, Alexander Greninger
EPI_ISL_424228	hCoV-19/USA/WA-UW-1702/2020	North America / USA / Washington	2020-03-21	UW Virology Lab	UW Virology Lab	Pavitra Roychoudhury, Hong Xie, Keith Jerome, Alexander Greninger
EPI_ISL_425559	hCoV-19/England/NOTT-10E520/2020	Europe / United Kingdom / England	2020-03-23	Queens Medical Centre, Clinical Microbiology Department / DeepSeq Nottingham	COVID-19 Genomics UK (COG-UK) Consortium	Gemma Clark, Wendy Smith, Manjinder Khakh, Hannah Howson-Wells, Jonathan Ball, Patrick McClure, Joseph Chappell, Theocharis Tsoleridis, Nadine Holmes, Matthew Carlisle, Christopher Moore, Fei Sang, Johnny Debebe, Victoria Wright, Matthew Loose
EPI_ISL_424227	hCoV-19/USA/WA-UW-1706/2020	North America / USA / Washington	2020-03-21	UW Virology Lab	UW Virology Lab	Pavitra Roychoudhury, Hong Xie, Keith Jerome, Alexander Greninger
EPI_ISL_425558	hCoV-19/England/NOTT-10E511/2020	Europe / United Kingdom / England	2020-03-23	Queens Medical Centre, Clinical Microbiology Department / DeepSeq Nottingham	COVID-19 Genomics UK (COG-UK) Consortium	Gemma Clark, Wendy Smith, Manjinder Khakh, Hannah Howson-Wells, Jonathan Ball, Patrick McClure, Joseph Chappell, Theocharis Tsoleridis, Nadine Holmes, Matthew Carlisle, Christopher Moore, Fei Sang, Johnny Debebe, Victoria Wright, Matthew Loose
EPI_ISL_424226	hCoV-19/USA/WA-UW-1705/2020	North America / USA / Washington	2020-03-21	UW Virology Lab	UW Virology Lab	Pavitra Roychoudhury, Hong Xie, Keith Jerome, Alexander Greninger
EPI_ISL_425557	hCoV-19/England/NOTT-10E502/2020	Europe / United Kingdom / England	2020-03-23	Queens Medical Centre, Clinical Microbiology Department / DeepSeq Nottingham	COVID-19 Genomics UK (COG-UK) Consortium	Gemma Clark, Wendy Smith, Manjinder Khakh, Hannah Howson-Wells, Jonathan Ball, Patrick McClure, Joseph Chappell, Theocharis Tsoleridis, Nadine Holmes, Matthew Carlisle, Christopher Moore, Fei Sang, Johnny Debebe, Victoria Wright, Matthew Loose
EPI_ISL_424225	hCoV-19/USA/WA-UW-1707/2020	North America / USA / Washington	2020-03-21	UW Virology Lab	UW Virology Lab	Pavitra Roychoudhury, Hong Xie, Keith Jerome, Alexander Greninger
EPI_ISL_425556	hCoV-19/England/NOTT-10E4F6/2020	Europe / United Kingdom / England	2020-03-23	Queens Medical Centre, Clinical Microbiology Department / DeepSeq Nottingham	COVID-19 Genomics UK (COG-UK) Consortium	Gemma Clark, Wendy Smith, Manjinder Khakh, Hannah Howson-Wells, Jonathan Ball, Patrick McClure, Joseph Chappell, Theocharis Tsoleridis, Nadine Holmes, Matthew Carlisle, Christopher Moore, Fei Sang, Johnny Debebe, Victoria Wright, Matthew Loose
EPI_ISL_424224	hCoV-19/USA/WA-UW-1745/2020	North America / USA / Washington	2020-03-21	UW Virology Lab	UW Virology Lab	Pavitra Roychoudhury, Hong Xie, Keith Jerome, Alexander Greninger
EPI_ISL_425555	hCoV-19/England/NOTT-10E4D8/2020	Europe / United Kingdom / England	2020-03-22	Queens Medical Centre, Clinical Microbiology Department / DeepSeq Nottingham	COVID-19 Genomics UK (COG-UK) Consortium	Gemma Clark, Wendy Smith, Manjinder Khakh, Hannah Howson-Wells, Jonathan Ball, Patrick McClure, Joseph Chappell, Theocharis Tsoleridis, Nadine Holmes, Matthew Carlisle, Christopher Moore, Fei Sang, Johnny Debebe, Victoria Wright, Matthew Loose
EPI_ISL_424223	hCoV-19/USA/WA-UW-1744/2020	North America / USA / Washington	2020-03-21	UW Virology Lab	UW Virology Lab	Pavitra Roychoudhury, Hong Xie, Keith Jerome, Alexander Greninger
EPI_ISL_425554	hCoV-19/England/NOTT-10E4C9/2020	Europe / United Kingdom / England	2020-03-22	Queens Medical Centre, Clinical Microbiology Department / DeepSeq Nottingham	COVID-19 Genomics UK (COG-UK) Consortium	Gemma Clark, Wendy Smith, Manjinder Khakh, Hannah Howson-Wells, Jonathan Ball, Patrick McClure, Joseph Chappell, Theocharis Tsoleridis, Nadine Holmes, Matthew Carlisle, Christopher Moore, Fei Sang, Johnny Debebe, Victoria Wright, Matthew Loose
EPI_ISL_424222	hCoV-19/USA/WA-UW-1700/2020	North America / USA / Washington	2020-03-20	UW Virology Lab	UW Virology Lab	Pavitra Roychoudhury, Hong Xie, Keith Jerome, Alexander Greninger
EPI_ISL_425553	hCoV-19/England/NOTT-10E4BA/2020	Europe / United Kingdom / England	2020-03-22	Queens Medical Centre, Clinical Microbiology Department / DeepSeq Nottingham	COVID-19 Genomics UK (COG-UK) Consortium	Gemma Clark, Wendy Smith, Manjinder Khakh, Hannah Howson-Wells, Jonathan Ball, Patrick McClure, Joseph Chappell, Theocharis Tsoleridis, Nadine Holmes, Matthew Carlisle, Christopher Moore, Fei Sang, Johnny Debebe, Victoria Wright, Matthew Loose
EPI_ISL_413570	hCoV-19/Netherlands/Diemen_1363454/2020	Europe / Netherlands / Diemen	2020-02-28	RIVM	Erasmus Medical Center	David Nieuwenhuijse, Bas Oude Munnink, Reina Sikkema, Claudia Schapendonk, Irina Chestakova, Anne van der Linden, Mark Pronk, Pascal Lexmond, Corien Swaan, Manon Haverkate, Madelief Mollers, Mart Stein, Sandra Kengne Kamga Mobou, Jeroen van Kampen, Jolanda Voermans, Aura Timen, Corine GeurtsvanKessel, Annemiek van der Eijk, Richard Molenkamp, Marion Koopmans, on behalf of the Dutch national COVID…
EPI_ISL_424221	hCoV-19/USA/WA-UW-1748/2020	North America / USA / Washington	2020-03-21	UW Virology Lab	UW Virology Lab	Pavitra Roychoudhury, Hong Xie, Keith Jerome, Alexander Greninger
EPI_ISL_425552	hCoV-19/England/NOTT-10E4AB/2020	Europe / United Kingdom / England	2020-03-22	Queens Medical Centre, Clinical Microbiology Department / DeepSeq Nottingham	COVID-19 Genomics UK (COG-UK) Consortium	Gemma Clark, Wendy Smith, Manjinder Khakh, Hannah Howson-Wells, Jonathan Ball, Patrick McClure, Joseph Chappell, Theocharis Tsoleridis, Nadine Holmes, Matthew Carlisle, Christopher Moore, Fei Sang, Johnny Debebe, Victoria Wright, Matthew Loose
EPI_ISL_413571	hCoV-19/Netherlands/Eindhoven_1363782/2020	Europe / Netherlands / Eindhoven	2020-03-02	MHC Brabant Zuidoost	Erasmus Medical Center	David Nieuwenhuijse, Bas Oude Munnink, Reina Sikkema, Claudia Schapendonk, Irina Chestakova, Anne van der Linden, Mark Pronk, Pascal Lexmond, Corien Swaan, Manon Haverkate, Madelief Mollers, Mart Stein, Sandra Kengne Kamga Mobou, Jeroen van Kampen, Jolanda Voermans, Aura Timen, Corine GeurtsvanKessel, Annemiek van der Eijk, Richard Molenkamp, Marion Koopmans, on behalf of the Dutch national COVID…
EPI_ISL_424220	hCoV-19/USA/WA-UW-1729/2020	North America / USA / Washington	2020-03-21	UW Virology Lab	UW Virology Lab	Pavitra Roychoudhury, Hong Xie, Keith Jerome, Alexander Greninger
EPI_ISL_425551	hCoV-19/England/NOTT-10E49C/2020	Europe / United Kingdom / England	2020-03-22	Queens Medical Centre, Clinical Microbiology Department / DeepSeq Nottingham	COVID-19 Genomics UK (COG-UK) Consortium	Gemma Clark, Wendy Smith, Manjinder Khakh, Hannah Howson-Wells, Jonathan Ball, Patrick McClure, Joseph Chappell, Theocharis Tsoleridis, Nadine Holmes, Matthew Carlisle, Christopher Moore, Fei Sang, Johnny Debebe, Victoria Wright, Matthew Loose
EPI_ISL_413572	hCoV-19/Netherlands/Haarlem_1363688/2020	Europe / Netherlands / Haarlem	2020-03-01	MHC Kennemerland	Erasmus Medical Center	David Nieuwenhuijse, Bas Oude Munnink, Reina Sikkema, Claudia Schapendonk, Irina Chestakova, Anne van der Linden, Mark Pronk, Pascal Lexmond, Corien Swaan, Manon Haverkate, Madelief Mollers, Mart Stein, Sandra Kengne Kamga Mobou, Jeroen van Kampen, Jolanda Voermans, Aura Timen, Corine GeurtsvanKessel, Annemiek van der Eijk, Richard Molenkamp, Marion Koopmans, on behalf of the Dutch national COVID…
EPI_ISL_425550	hCoV-19/England/NOTT-10E48D/2020	Europe / United Kingdom / England	2020-03-12	Queens Medical Centre, Clinical Microbiology Department / DeepSeq Nottingham	COVID-19 Genomics UK (COG-UK) Consortium	Gemma Clark, Wendy Smith, Manjinder Khakh, Hannah Howson-Wells, Jonathan Ball, Patrick McClure, Joseph Chappell, Theocharis Tsoleridis, Nadine Holmes, Matthew Carlisle, Christopher Moore, Fei Sang, Johnny Debebe, Victoria Wright, Matthew Loose
EPI_ISL_413573	hCoV-19/Netherlands/Hardinxveld_Giessendam_1364806/2020	Europe / Netherlands / Hardinxveld Giessendam	2020-03-02	Dienst Gezondheid & Jeugd Zuid-Holland Zuid	Erasmus Medical Center	David Nieuwenhuijse, Bas Oude Munnink, Reina Sikkema, Claudia Schapendonk, Irina Chestakova, Anne van der Linden, Mark Pronk, Pascal Lexmond, Corien Swaan, Manon Haverkate, Madelief Mollers, Mart Stein, Sandra Kengne Kamga Mobou, Jeroen van Kampen, Jolanda Voermans, Aura Timen, Corine GeurtsvanKessel, Annemiek van der Eijk, Richard Molenkamp, Marion Koopmans, on behalf of the Dutch national COVID…
EPI_ISL_413574	hCoV-19/Netherlands/Helmond_1363548/2020	Europe / Netherlands / Helmond	2020-02-29	MHC West-Brabant	Erasmus Medical Center	David Nieuwenhuijse, Bas Oude Munnink, Reina Sikkema, Claudia Schapendonk, Irina Chestakova, Anne van der Linden, Mark Pronk, Pascal Lexmond, Corien Swaan, Manon Haverkate, Madelief Mollers, Mart Stein, Sandra Kengne Kamga Mobou, Jeroen van Kampen, Jolanda Voermans, Aura Timen, Corine GeurtsvanKessel, Annemiek van der Eijk, Richard Molenkamp, Marion Koopmans, on behalf of the Dutch national COVID…
EPI_ISL_413575	hCoV-19/NetherlandsL/Houten_1363498/2020	Europe / Netherlands / Houten	2020-02-29	RIVM	Erasmus Medical Center	David Nieuwenhuijse, Bas Oude Munnink, Reina Sikkema, Claudia Schapendonk, Irina Chestakova, Anne van der Linden, Mark Pronk, Pascal Lexmond, Corien Swaan, Manon Haverkate, Madelief Mollers, Mart Stein, Sandra Kengne Kamga Mobou, Jeroen van Kampen, Jolanda Voermans, Aura Timen, Corine GeurtsvanKessel, Annemiek van der Eijk, Richard Molenkamp, Marion Koopmans, on behalf of the Dutch national COVID…
EPI_ISL_413576	hCoV-19/Netherlands/Loon_op_zand_1363512/2020	Europe / Netherlands / Loon op zand	2020-02-29	RIVM	Erasmus Medical Center	David Nieuwenhuijse, Bas Oude Munnink, Reina Sikkema, Claudia Schapendonk, Irina Chestakova, Anne van der Linden, Mark Pronk, Pascal Lexmond, Corien Swaan, Manon Haverkate, Madelief Mollers, Mart Stein, Sandra Kengne Kamga Mobou, Jeroen van Kampen, Jolanda Voermans, Aura Timen, Corine GeurtsvanKessel, Annemiek van der Eijk, Richard Molenkamp, Marion Koopmans, on behalf of the Dutch national COVID…
EPI_ISL_413577	hCoV-19/Netherlands/Naarden_1364774/2020	Europe / Netherlands / Naarden	2020-03-02	MHC Gooi & Vechtstreek	Erasmus Medical Center	David Nieuwenhuijse, Bas Oude Munnink, Reina Sikkema, Claudia Schapendonk, Irina Chestakova, Anne van der Linden, Mark Pronk, Pascal Lexmond, Corien Swaan, Manon Haverkate, Madelief Mollers, Mart Stein, Sandra Kengne Kamga Mobou, Jeroen van Kampen, Jolanda Voermans, Aura Timen, Corine GeurtsvanKessel, Annemiek van der Eijk, Richard Molenkamp, Marion Koopmans, on behalf of the Dutch national COVID…
EPI_ISL_413578	hCoV-19/Netherlands/Nieuwendijk_1363582/2020	Europe / Netherlands / Nieuwendijk	2020-03-01	ErasmusMC	Erasmus Medical Center	David Nieuwenhuijse, Bas Oude Munnink, Reina Sikkema, Claudia Schapendonk, Irina Chestakova, Anne van der Linden, Mark Pronk, Pascal Lexmond, Corien Swaan, Manon Haverkate, Madelief Mollers, Mart Stein, Sandra Kengne Kamga Mobou, Jeroen van Kampen, Jolanda Voermans, Aura Timen, Corine GeurtsvanKessel, Annemiek van der Eijk, Richard Molenkamp, Marion Koopmans, on behalf of the Dutch national COVID…
EPI_ISL_413579	hCoV-19/Netherlands/Nootdorp_1364222/2020	Europe / Netherlands / Nootdorp	2020-03-03	MHC Haaglanden	Erasmus Medical Center	David Nieuwenhuijse, Bas Oude Munnink, Reina Sikkema, Claudia Schapendonk, Irina Chestakova, Anne van der Linden, Mark Pronk, Pascal Lexmond, Corien Swaan, Manon Haverkate, Madelief Mollers, Mart Stein, Sandra Kengne Kamga Mobou, Jeroen van Kampen, Jolanda Voermans, Aura Timen, Corine GeurtsvanKessel, Annemiek van der Eijk, Richard Molenkamp, Marion Koopmans, on behalf of the Dutch national COVID…
EPI_ISL_413569	hCoV-19/Netherlands/Delft_1363424/2020	Europe / Netherlands / Delft	2020-02-28	RIVM	Erasmus Medical Center	David Nieuwenhuijse, Bas Oude Munnink, Reina Sikkema, Claudia Schapendonk, Irina Chestakova, Anne van der Linden, Mark Pronk, Pascal Lexmond, Corien Swaan, Manon Haverkate, Madelief Mollers, Mart Stein, Sandra Kengne Kamga Mobou, Jeroen van Kampen, Jolanda Voermans, Aura Timen, Corine GeurtsvanKessel, Annemiek van der Eijk, Richard Molenkamp, Marion Koopmans, on behalf of the Dutch national COVID…
EPI_ISL_424219	hCoV-19/USA/WA-UW-1695/2020	North America / USA / Washington	2020-03-20	UW Virology Lab	UW Virology Lab	Pavitra Roychoudhury, Hong Xie, Keith Jerome, Alexander Greninger
EPI_ISL_424218	hCoV-19/USA/WA-UW-1682/2020	North America / USA / Washington	2020-03-20	UW Virology Lab	UW Virology Lab	Pavitra Roychoudhury, Hong Xie, Keith Jerome, Alexander Greninger
EPI_ISL_425549	hCoV-19/England/NOTT-10E47E/2020	Europe / United Kingdom / England	2020-03-22	Queens Medical Centre, Clinical Microbiology Department / DeepSeq Nottingham	COVID-19 Genomics UK (COG-UK) Consortium	Gemma Clark, Wendy Smith, Manjinder Khakh, Hannah Howson-Wells, Jonathan Ball, Patrick McClure, Joseph Chappell, Theocharis Tsoleridis, Nadine Holmes, Matthew Carlisle, Christopher Moore, Fei Sang, Johnny Debebe, Victoria Wright, Matthew Loose
EPI_ISL_424217	hCoV-19/USA/WA-UW-1684/2020	North America / USA / Washington	2020-03-19	UW Virology Lab	UW Virology Lab	Pavitra Roychoudhury, Hong Xie, Keith Jerome, Alexander Greninger
EPI_ISL_425548	hCoV-19/England/NOTT-10E46F/2020	Europe / United Kingdom / England	2020-03-22	Queens Medical Centre, Clinical Microbiology Department / DeepSeq Nottingham	COVID-19 Genomics UK (COG-UK) Consortium	Gemma Clark, Wendy Smith, Manjinder Khakh, Hannah Howson-Wells, Jonathan Ball, Patrick McClure, Joseph Chappell, Theocharis Tsoleridis, Nadine Holmes, Matthew Carlisle, Christopher Moore, Fei Sang, Johnny Debebe, Victoria Wright, Matthew Loose
EPI_ISL_426879	hCoV-19/Australia/VIC908/2020	Oceania / Australia / Victoria	2020-03-23	Victorian Infectious Diseases Reference Laboratory (VIDRL)	Microbiological Diagnostic Unit Public Health Laboratory and Victorian Infectious Diseases Reference Laboratory, Doherty Institute	Caly L., Seemann T., Sait, M., Schultz M., Druce J., Sherry, N.
EPI_ISL_424259	hCoV-19/USA/WA-UW-1797/2020	North America / USA / Washington	2020-03-22	UW Virology Lab	UW Virology Lab	Pavitra Roychoudhury, Hong Xie, Keith Jerome, Alexander Greninger
EPI_ISL_424258	hCoV-19/USA/WA-UW-1778/2020	North America / USA / Washington	2020-03-22	UW Virology Lab	UW Virology Lab	Pavitra Roychoudhury, Hong Xie, Keith Jerome, Alexander Greninger
EPI_ISL_425589	hCoV-19/England/NOTT-10E766/2020	Europe / United Kingdom / England	2020-03-24	Queens Medical Centre, Clinical Microbiology Department / DeepSeq Nottingham	COVID-19 Genomics UK (COG-UK) Consortium	Gemma Clark, Wendy Smith, Manjinder Khakh, Hannah Howson-Wells, Jonathan Ball, Patrick McClure, Joseph Chappell, Theocharis Tsoleridis, Nadine Holmes, Matthew Carlisle, Christopher Moore, Fei Sang, Johnny Debebe, Victoria Wright, Matthew Loose
EPI_ISL_424257	hCoV-19/USA/WA-UW-1775/2020	North America / USA / Washington	2020-03-22	UW Virology Lab	UW Virology Lab	Pavitra Roychoudhury, Hong Xie, Keith Jerome, Alexander Greninger
EPI_ISL_425588	hCoV-19/England/NOTT-10E757/2020	Europe / United Kingdom / England	2020-03-24	Queens Medical Centre, Clinical Microbiology Department / DeepSeq Nottingham	COVID-19 Genomics UK (COG-UK) Consortium	Gemma Clark, Wendy Smith, Manjinder Khakh, Hannah Howson-Wells, Jonathan Ball, Patrick McClure, Joseph Chappell, Theocharis Tsoleridis, Nadine Holmes, Matthew Carlisle, Christopher Moore, Fei Sang, Johnny Debebe, Victoria Wright, Matthew Loose
EPI_ISL_424256	hCoV-19/USA/WA-UW-1774/2020	North America / USA / Washington	2020-03-22	UW Virology Lab	UW Virology Lab	Pavitra Roychoudhury, Hong Xie, Keith Jerome, Alexander Greninger
EPI_ISL_425587	hCoV-19/England/NOTT-10E748/2020	Europe / United Kingdom / England	2020-03-24	Queens Medical Centre, Clinical Microbiology Department / DeepSeq Nottingham	COVID-19 Genomics UK (COG-UK) Consortium	Gemma Clark, Wendy Smith, Manjinder Khakh, Hannah Howson-Wells, Jonathan Ball, Patrick McClure, Joseph Chappell, Theocharis Tsoleridis, Nadine Holmes, Matthew Carlisle, Christopher Moore, Fei Sang, Johnny Debebe, Victoria Wright, Matthew Loose
EPI_ISL_424255	hCoV-19/USA/UN-UW-1832/2020	North America / USA	2020-03-16	UW Virology Lab	UW Virology Lab	Pavitra Roychoudhury, Hong Xie, Keith Jerome, Alexander Greninger
EPI_ISL_425586	hCoV-19/England/NOTT-10E739/2020	Europe / United Kingdom / England	2020-03-24	Queens Medical Centre, Clinical Microbiology Department / DeepSeq Nottingham	COVID-19 Genomics UK (COG-UK) Consortium	Gemma Clark, Wendy Smith, Manjinder Khakh, Hannah Howson-Wells, Jonathan Ball, Patrick McClure, Joseph Chappell, Theocharis Tsoleridis, Nadine Holmes, Matthew Carlisle, Christopher Moore, Fei Sang, Johnny Debebe, Victoria Wright, Matthew Loose
EPI_ISL_424254	hCoV-19/USA/WA-UW-1796/2020	North America / USA / Washington	2020-03-21	UW Virology Lab	UW Virology Lab	Pavitra Roychoudhury, Hong Xie, Keith Jerome, Alexander Greninger
EPI_ISL_425585	hCoV-19/England/NOTT-10E72A/2020	Europe / United Kingdom / England	2020-03-24	Queens Medical Centre, Clinical Microbiology Department / DeepSeq Nottingham	COVID-19 Genomics UK (COG-UK) Consortium	Gemma Clark, Wendy Smith, Manjinder Khakh, Hannah Howson-Wells, Jonathan Ball, Patrick McClure, Joseph Chappell, Theocharis Tsoleridis, Nadine Holmes, Matthew Carlisle, Christopher Moore, Fei Sang, Johnny Debebe, Victoria Wright, Matthew Loose
EPI_ISL_424253	hCoV-19/USA/WA-UW-1792/2020	North America / USA / Washington	2020-03-21	UW Virology Lab	UW Virology Lab	Pavitra Roychoudhury, Hong Xie, Keith Jerome, Alexander Greninger
EPI_ISL_425584	hCoV-19/England/NOTT-10E71B/2020	Europe / United Kingdom / England	2020-03-24	Queens Medical Centre, Clinical Microbiology Department / DeepSeq Nottingham	COVID-19 Genomics UK (COG-UK) Consortium	Gemma Clark, Wendy Smith, Manjinder Khakh, Hannah Howson-Wells, Jonathan Ball, Patrick McClure, Joseph Chappell, Theocharis Tsoleridis, Nadine Holmes, Matthew Carlisle, Christopher Moore, Fei Sang, Johnny Debebe, Victoria Wright, Matthew Loose
EPI_ISL_424252	hCoV-19/USA/WA-UW-1840/2020	North America / USA / Washington	2020-03-23	UW Virology Lab	UW Virology Lab	Pavitra Roychoudhury, Hong Xie, Keith Jerome, Alexander Greninger
EPI_ISL_425583	hCoV-19/England/NOTT-10E70C/2020	Europe / United Kingdom / England	2020-03-24	Queens Medical Centre, Clinical Microbiology Department / DeepSeq Nottingham	COVID-19 Genomics UK (COG-UK) Consortium	Gemma Clark, Wendy Smith, Manjinder Khakh, Hannah Howson-Wells, Jonathan Ball, Patrick McClure, Joseph Chappell, Theocharis Tsoleridis, Nadine Holmes, Matthew Carlisle, Christopher Moore, Fei Sang, Johnny Debebe, Victoria Wright, Matthew Loose
EPI_ISL_424251	hCoV-19/USA/WA-UW-1801/2020	North America / USA / Washington	2020-03-23	UW Virology Lab	UW Virology Lab	Pavitra Roychoudhury, Hong Xie, Keith Jerome, Alexander Greninger
EPI_ISL_425582	hCoV-19/England/NOTT-10E6D2/2020	Europe / United Kingdom / England	2020-03-24	Queens Medical Centre, Clinical Microbiology Department / DeepSeq Nottingham	COVID-19 Genomics UK (COG-UK) Consortium	Gemma Clark, Wendy Smith, Manjinder Khakh, Hannah Howson-Wells, Jonathan Ball, Patrick McClure, Joseph Chappell, Theocharis Tsoleridis, Nadine Holmes, Matthew Carlisle, Christopher Moore, Fei Sang, Johnny Debebe, Victoria Wright, Matthew Loose
EPI_ISL_424250	hCoV-19/USA/WA-UW-1785/2020	North America / USA / Washington	2020-03-19	UW Virology Lab	UW Virology Lab	Pavitra Roychoudhury, Hong Xie, Keith Jerome, Alexander Greninger
EPI_ISL_425581	hCoV-19/England/NOTT-10E6C3/2020	Europe / United Kingdom / England	2020-03-24	Queens Medical Centre, Clinical Microbiology Department / DeepSeq Nottingham	COVID-19 Genomics UK (COG-UK) Consortium	Gemma Clark, Wendy Smith, Manjinder Khakh, Hannah Howson-Wells, Jonathan Ball, Patrick McClure, Joseph Chappell, Theocharis Tsoleridis, Nadine Holmes, Matthew Carlisle, Christopher Moore, Fei Sang, Johnny Debebe, Victoria Wright, Matthew Loose
EPI_ISL_425580	hCoV-19/England/NOTT-10E6B4/2020	Europe / United Kingdom / England	2020-03-24	Queens Medical Centre, Clinical Microbiology Department / DeepSeq Nottingham	COVID-19 Genomics UK (COG-UK) Consortium	Gemma Clark, Wendy Smith, Manjinder Khakh, Hannah Howson-Wells, Jonathan Ball, Patrick McClure, Joseph Chappell, Theocharis Tsoleridis, Nadine Holmes, Matthew Carlisle, Christopher Moore, Fei Sang, Johnny Debebe, Victoria Wright, Matthew Loose
EPI_ISL_426880	hCoV-19/Australia/VIC909/2020	Oceania / Australia / Victoria	2020-03-23	Victorian Infectious Diseases Reference Laboratory (VIDRL)	Microbiological Diagnostic Unit Public Health Laboratory and Victorian Infectious Diseases Reference Laboratory, Doherty Institute	Caly L., Seemann T., Sait, M., Schultz M., Druce J., Sherry, N.
EPI_ISL_426881	hCoV-19/Australia/VIC912/2020	Oceania / Australia / Victoria	2020-03-24	Victorian Infectious Diseases Reference Laboratory (VIDRL)	Microbiological Diagnostic Unit Public Health Laboratory and Victorian Infectious Diseases Reference Laboratory, Doherty Institute	Caly L., Seemann T., Sait, M., Schultz M., Druce J., Sherry, N.
EPI_ISL_426882	hCoV-19/Australia/VIC913/2020	Oceania / Australia / Victoria	2020-03-24	Victorian Infectious Diseases Reference Laboratory (VIDRL)	Microbiological Diagnostic Unit Public Health Laboratory and Victorian Infectious Diseases Reference Laboratory, Doherty Institute	Caly L., Seemann T., Sait, M., Schultz M., Druce J., Sherry, N.
EPI_ISL_426883	hCoV-19/Czech Republic/IAB_1/2020	Europe / Czech Republic	2020-03-27	Motol University Hospital	Institute of Applied Biotechnologies a.s.	Petr Brož, Jan Geryk, Petr Klempt, Martin Kašný, Adam Novotný, Kateřina Kvapilová, Pavel Dřevínek, Petr Kvapil, Milan Macek
EPI_ISL_426884	hCoV-19/Czech Republic/IAB_4/2020	Europe / Czech Republic	2020-03-27	Motol University Hospital	Institute of Applied Biotechnologies a.s.	Petr Brož, Jan Geryk, Petr Klempt, Martin Kašný, Adam Novotný, Kateřina Kvapilová, Pavel Dřevínek, Petr Kvapil, Milan Macek
EPI_ISL_426885	hCoV-19/Czech Republic/IAB_8/2020	Europe / Czech Republic	2020-03-27	Motol University Hospital	Institute of Applied Biotechnologies a.s.	Petr Brož, Jan Geryk, Petr Klempt, Martin Kašný, Adam Novotný, Kateřina Kvapilová, Pavel Dřevínek, Petr Kvapil, Milan Macek
EPI_ISL_426886	hCoV-19/Czech Republic/IAB_9/2020	Europe / Czech Republic	2020-03-28	Motol University Hospital	Institute of Applied Biotechnologies a.s.	Petr Brož, Jan Geryk, Petr Klempt, Martin Kašný, Adam Novotný, Kateřina Kvapilová, Pavel Dřevínek, Petr Kvapil, Milan Macek
EPI_ISL_426887	hCoV-19/Czech Republic/IAB_10/2020	Europe / Czech Republic	2020-03-31	Motol University Hospital	Institute of Applied Biotechnologies a.s.	Petr Brož, Jan Geryk, Petr Klempt, Martin Kašný, Adam Novotný, Kateřina Kvapilová, Pavel Dřevínek, Petr Kvapil, Milan Macek
EPI_ISL_426888	hCoV-19/Czech Republic/IAB_12/2020	Europe / Czech Republic	2020-03-31	Motol University Hospital	Institute of Applied Biotechnologies a.s.	Petr Brož, Jan Geryk, Petr Klempt, Martin Kašný, Adam Novotný, Kateřina Kvapilová, Pavel Dřevínek, Petr Kvapil, Milan Macek
EPI_ISL_426889	hCoV-19/Czech Republic/IAB_14/2020	Europe / Czech Republic	2020-04-02	Motol University Hospital	Institute of Applied Biotechnologies a.s.	Petr Brož, Jan Geryk, Petr Klempt, Martin Kašný, Adam Novotný, Kateřina Kvapilová, Pavel Dřevínek, Petr Kvapil, Milan Macek
EPI_ISL_424249	hCoV-19/USA/UN-UW-1791/2020	North America / USA	2020-03-20	UW Virology Lab	UW Virology Lab	Pavitra Roychoudhury, Hong Xie, Keith Jerome, Alexander Greninger
EPI_ISL_424248	hCoV-19/USA/UN-UW-1773/2020	North America / USA	2020-03	UW Virology Lab	UW Virology Lab	Pavitra Roychoudhury, Hong Xie, Keith Jerome, Alexander Greninger
EPI_ISL_425579	hCoV-19/England/NOTT-10E6A5/2020	Europe / United Kingdom / England	2020-03-23	Queens Medical Centre, Clinical Microbiology Department / DeepSeq Nottingham	COVID-19 Genomics UK (COG-UK) Consortium	Gemma Clark, Wendy Smith, Manjinder Khakh, Hannah Howson-Wells, Jonathan Ball, Patrick McClure, Joseph Chappell, Theocharis Tsoleridis, Nadine Holmes, Matthew Carlisle, Christopher Moore, Fei Sang, Johnny Debebe, Victoria Wright, Matthew Loose
EPI_ISL_424247	hCoV-19/USA/WA-UW-1760/2020	North America / USA / Washington	2020-03-21	UW Virology Lab	UW Virology Lab	Pavitra Roychoudhury, Hong Xie, Keith Jerome, Alexander Greninger
EPI_ISL_424246	hCoV-19/USA/WA-UW-1758/2020	North America / USA / Washington	2020-03-21	UW Virology Lab	UW Virology Lab	Pavitra Roychoudhury, Hong Xie, Keith Jerome, Alexander Greninger
EPI_ISL_425577	hCoV-19/England/NOTT-10E696/2020	Europe / United Kingdom / England	2020-03-24	Queens Medical Centre, Clinical Microbiology Department / DeepSeq Nottingham	COVID-19 Genomics UK (COG-UK) Consortium	Gemma Clark, Wendy Smith, Manjinder Khakh, Hannah Howson-Wells, Jonathan Ball, Patrick McClure, Joseph Chappell, Theocharis Tsoleridis, Nadine Holmes, Matthew Carlisle, Christopher Moore, Fei Sang, Johnny Debebe, Victoria Wright, Matthew Loose
EPI_ISL_413590	hCoV-19/Netherlands/Utrecht_1364066/2020	Europe / Netherlands / Utrecht	2020-03-02	MHC Utrecht	Erasmus Medical Center	David Nieuwenhuijse, Bas Oude Munnink, Reina Sikkema, Claudia Schapendonk, Irina Chestakova, Anne van der Linden, Mark Pronk, Pascal Lexmond, Corien Swaan, Manon Haverkate, Madelief Mollers, Mart Stein, Sandra Kengne Kamga Mobou, Jeroen van Kampen, Jolanda Voermans, Aura Timen, Corine GeurtsvanKessel, Annemiek van der Eijk, Richard Molenkamp, Marion Koopmans, on behalf of the Dutch national COVID…
EPI_ISL_424245	hCoV-19/USA/WA-UW-1762/2020	North America / USA / Washington	2020-03-21	UW Virology Lab	UW Virology Lab	Pavitra Roychoudhury, Hong Xie, Keith Jerome, Alexander Greninger
EPI_ISL_425576	hCoV-19/England/NOTT-10E678/2020	Europe / United Kingdom / England	2020-03-24	Queens Medical Centre, Clinical Microbiology Department / DeepSeq Nottingham	COVID-19 Genomics UK (COG-UK) Consortium	Gemma Clark, Wendy Smith, Manjinder Khakh, Hannah Howson-Wells, Jonathan Ball, Patrick McClure, Joseph Chappell, Theocharis Tsoleridis, Nadine Holmes, Matthew Carlisle, Christopher Moore, Fei Sang, Johnny Debebe, Victoria Wright, Matthew Loose
EPI_ISL_413591	hCoV-19/Netherlands/Zeewolde_1365080/2020	Europe / Netherlands / Zeewolde	2020-03-02	MHC Flevoland	Erasmus Medical Center	David Nieuwenhuijse, Bas Oude Munnink, Reina Sikkema, Claudia Schapendonk, Irina Chestakova, Anne van der Linden, Mark Pronk, Pascal Lexmond, Corien Swaan, Manon Haverkate, Madelief Mollers, Mart Stein, Sandra Kengne Kamga Mobou, Jeroen van Kampen, Jolanda Voermans, Aura Timen, Corine GeurtsvanKessel, Annemiek van der Eijk, Richard Molenkamp, Marion Koopmans, on behalf of the Dutch national COVID…
EPI_ISL_424244	hCoV-19/USA/WA-UW-1770/2020	North America / USA / Washington	2020-03-22	UW Virology Lab	UW Virology Lab	Pavitra Roychoudhury, Hong Xie, Keith Jerome, Alexander Greninger
EPI_ISL_425575	hCoV-19/England/NOTT-10E669/2020	Europe / United Kingdom / England	2020-03-24	Queens Medical Centre, Clinical Microbiology Department / DeepSeq Nottingham	COVID-19 Genomics UK (COG-UK) Consortium	Gemma Clark, Wendy Smith, Manjinder Khakh, Hannah Howson-Wells, Jonathan Ball, Patrick McClure, Joseph Chappell, Theocharis Tsoleridis, Nadine Holmes, Matthew Carlisle, Christopher Moore, Fei Sang, Johnny Debebe, Victoria Wright, Matthew Loose
EPI_ISL_413592	hCoV-19/Taiwan/NTU03/2020	Asia / Taiwan / Taipei	2020-03-02	Department of Laboratory Medicine, National Taiwan University Hospital	Microbial Genomics Core Lab, National Taiwan University Centers of Genomic and Precision Medicine	Shiou-Hwei Yeh, You-Yu Lin, Ya-Yun Lai, Chiao-Ling Li, Shan-Chwen Chang, Pei-Jer Chen, Sui-Yuan Chang
EPI_ISL_424243	hCoV-19/USA/WA-UW-1756/2020	North America / USA / Washington	2020-03-21	UW Virology Lab	UW Virology Lab	Pavitra Roychoudhury, Hong Xie, Keith Jerome, Alexander Greninger
EPI_ISL_425574	hCoV-19/England/NOTT-10E65A/2020	Europe / United Kingdom / England	2020-03-23	Queens Medical Centre, Clinical Microbiology Department / DeepSeq Nottingham	COVID-19 Genomics UK (COG-UK) Consortium	Gemma Clark, Wendy Smith, Manjinder Khakh, Hannah Howson-Wells, Jonathan Ball, Patrick McClure, Joseph Chappell, Theocharis Tsoleridis, Nadine Holmes, Matthew Carlisle, Christopher Moore, Fei Sang, Johnny Debebe, Victoria Wright, Matthew Loose
EPI_ISL_413593	hCoV-19/Luxembourg/Lux1/2020	Europe / Luxembourg	2020-02-29	Laboratoire National de Santé	Erasmus Medical Center	David Nieuwenhuijse, Bas Oude Munnink, Reina Sikkema, Claudia Schapendonk, Irina Chestakova, Anne van der Linden, Mark Pronk, Pascal Lexmond, T. Abdelrahman, G. Fournier, J. Mossong, T. Nguyen, Jeroen van Kampen, Jolanda Voermans, Corine GeurtsvanKessel, Annemiek van der Eijk, Richard Molenkamp, Marion Koopmans, on behalf of the Dutch national COVID-19 response team.
EPI_ISL_424242	hCoV-19/USA/WA-UW-1753/2020	North America / USA / Washington	2020-03-21	UW Virology Lab	UW Virology Lab	Pavitra Roychoudhury, Hong Xie, Keith Jerome, Alexander Greninger
EPI_ISL_425573	hCoV-19/England/NOTT-10E64B/2020	Europe / United Kingdom / England	2020-03-23	Queens Medical Centre, Clinical Microbiology Department / DeepSeq Nottingham	COVID-19 Genomics UK (COG-UK) Consortium	Gemma Clark, Wendy Smith, Manjinder Khakh, Hannah Howson-Wells, Jonathan Ball, Patrick McClure, Joseph Chappell, Theocharis Tsoleridis, Nadine Holmes, Matthew Carlisle, Christopher Moore, Fei Sang, Johnny Debebe, Victoria Wright, Matthew Loose
EPI_ISL_413594	hCoV-19/Australia/NSW08/2020	Oceania / Australia / NSW / Sydney	2020-02-28	Centre for Infectious Diseases and Microbiology Laboratory Services	NSW Health Pathology - Institute of Clinical Pathology and Medical Research; Westmead Hospital; University of Sydney	Rockett R, Eden J-S, Lam C, Gray K, Timms, V, Gall, M, Alicia, A, Carter I, Rahman H, Holmes EC, , O’Sullivan MV, Sintchenko V, Chen SC, Maddocks S, Kok J and Dwyer DE for the 2019-nCoV Study Group*
EPI_ISL_424241	hCoV-19/USA/WA-UW-1735/2020	North America / USA / Washington	2020-03-21	UW Virology Lab	UW Virology Lab	Pavitra Roychoudhury, Hong Xie, Keith Jerome, Alexander Greninger
EPI_ISL_425572	hCoV-19/England/NOTT-10E63C/2020	Europe / United Kingdom / England	2020-03-23	Queens Medical Centre, Clinical Microbiology Department / DeepSeq Nottingham	COVID-19 Genomics UK (COG-UK) Consortium	Gemma Clark, Wendy Smith, Manjinder Khakh, Hannah Howson-Wells, Jonathan Ball, Patrick McClure, Joseph Chappell, Theocharis Tsoleridis, Nadine Holmes, Matthew Carlisle, Christopher Moore, Fei Sang, Johnny Debebe, Victoria Wright, Matthew Loose
EPI_ISL_413595	hCoV-19/Australia/NSW09/2020	Oceania / Australia / NSW / Sydney	2020-02-28	Centre for Infectious Diseases and Microbiology Laboratory Services	NSW Health Pathology - Institute of Clinical Pathology and Medical Research; Westmead Hospital; University of Sydney	Rockett R, Eden J-S, Lam C, Gray K, Timms, V, Gall, M, Carter I, Rahman H, Holmes EC, O’Sullivan MV, Sintchenko V, Chen SC, Maddocks S, Kok J and Dwyer DE for the 2019-nCoV Study Group*
EPI_ISL_424240	hCoV-19/USA/WA-UW-1730/2020	North America / USA / Washington	2020-03-21	UW Virology Lab	UW Virology Lab	Pavitra Roychoudhury, Hong Xie, Keith Jerome, Alexander Greninger
EPI_ISL_425571	hCoV-19/England/NOTT-10E61E/2020	Europe / United Kingdom / England	2020-03-23	Queens Medical Centre, Clinical Microbiology Department / DeepSeq Nottingham	COVID-19 Genomics UK (COG-UK) Consortium	Gemma Clark, Wendy Smith, Manjinder Khakh, Hannah Howson-Wells, Jonathan Ball, Patrick McClure, Joseph Chappell, Theocharis Tsoleridis, Nadine Holmes, Matthew Carlisle, Christopher Moore, Fei Sang, Johnny Debebe, Victoria Wright, Matthew Loose
EPI_ISL_413596	hCoV-19/Australia/NSW10/2020	Oceania / Australia / NSW / Sydney	2020-02-28	Centre for Infectious Diseases and Microbiology - Public Health	NSW Health Pathology - Institute of Clinical Pathology and Medical Research; Westmead Hospital; University of Sydney	Rockett R, Eden J-S, Lam C, Gray K, Timms, V, Gall, M, Carter I, Rahman H, Holmes EC, O’Sullivan MV, Sintchenko V, Chen SC, Maddocks S, Kok J and Dwyer DE for the 2019-nCoV Study Group*
EPI_ISL_425570	hCoV-19/England/NOTT-10E5F3/2020	Europe / United Kingdom / England	2020-03-23	Queens Medical Centre, Clinical Microbiology Department / DeepSeq Nottingham	COVID-19 Genomics UK (COG-UK) Consortium	Gemma Clark, Wendy Smith, Manjinder Khakh, Hannah Howson-Wells, Jonathan Ball, Patrick McClure, Joseph Chappell, Theocharis Tsoleridis, Nadine Holmes, Matthew Carlisle, Christopher Moore, Fei Sang, Johnny Debebe, Victoria Wright, Matthew Loose
EPI_ISL_413597	hCoV-19/Australia/NSW11/2020	Oceania / Australia / NSW / Sydney	2020-03-02	Centre for Infectious Diseases and Microbiology- Public Health	NSW Health Pathology - Institute of Clinical Pathology and Medical Research; Westmead Hospital; University of Sydney	Lam C, Eden J-S, Rockett R, Gray K, Timms, V, Gall, M, Carter I, Rahman H, Holmes EC, O’Sullivan MV, Sintchenko V, Chen SC, Maddocks S, Kok J and Dwyer DE for the 2019-nCoV Study Group*
EPI_ISL_413598	hCoV-19/Australia/NSW12/2020	Oceania / Australia / NSW / Sydney	2020-03-04	Centre for Infectious Diseases and Microbiology - Public Health	NSW Health Pathology - Institute of Clinical Pathology and Medical Research; Westmead Hospital; University of Sydney	Gray K, Eden J-S, Lam C, Rockett R, Timms, V, Gall, M, Carter I, Rahman H, Holmes EC, O’Sullivan MV, Sintchenko V, Chen SC, Maddocks S, Kok J and Dwyer DE for the 2019-nCoV Study Group*
EPI_ISL_413599	hCoV-19/Australia/NSW13/2020	Oceania / Australia / NSW / Sydney	2020-03-04	Centre for Infectious Diseases and Microbiology - Public Health	NSW Health Pathology - Institute of Clinical Pathology and Medical Research; Westmead Hospital; University of Sydney	Timms, V, Eden J-S, Lam C, Gray K, Rockett R, Gall, M, Carter I, Rahman H, Holmes EC, O’Sullivan MV, Sintchenko V, Chen SC, Maddocks S, Kok J and Dwyer DE for the 2019-nCoV Study Group*
EPI_ISL_426890	hCoV-19/Czech Republic/IAB_15/2020	Europe / Czech Republic	2020-03-26	Motol University Hospital	Institute of Applied Biotechnologies a.s.	Petr Brož, Jan Geryk, Petr Klempt, Martin Kašný, Adam Novotný, Kateřina Kvapilová, Pavel Dřevínek, Petr Kvapil, Milan Macek
EPI_ISL_426891	hCoV-19/Czech Republic/IAB_16/2020	Europe / Czech Republic	2020-03-26	Motol University Hospital	Institute of Applied Biotechnologies a.s.	Petr Brož, Jan Geryk, Petr Klempt, Martin Kašný, Adam Novotný, Kateřina Kvapilová, Pavel Dřevínek, Petr Kvapil, Milan Macek
EPI_ISL_426892	hCoV-19/Czech Republic/IAB_17/2020	Europe / Czech Republic	2020-03-27	Motol University Hospital	Institute of Applied Biotechnologies a.s.	Petr Brož, Jan Geryk, Petr Klempt, Martin Kašný, Adam Novotný, Kateřina Kvapilová, Pavel Dřevínek, Petr Kvapil, Milan Macek
EPI_ISL_426893	hCoV-19/Czech Republic/IAB_18/2020	Europe / Czech Republic	2020-03-27	Motol University Hospital	Institute of Applied Biotechnologies a.s.	Petr Brož, Jan Geryk, Petr Klempt, Martin Kašný, Adam Novotný, Kateřina Kvapilová, Pavel Dřevínek, Petr Kvapil, Milan Macek
EPI_ISL_426894	hCoV-19/Czech Republic/IAB_20/2020	Europe / Czech Republic	2020-03-27	Motol University Hospital	Institute of Applied Biotechnologies a.s.	Petr Brož, Jan Geryk, Petr Klempt, Martin Kašný, Adam Novotný, Kateřina Kvapilová, Pavel Dřevínek, Petr Kvapil, Milan Macek
EPI_ISL_426895	hCoV-19/Czech Republic/IAB_21/2020	Europe / Czech Republic	2020-03-27	Motol University Hospital	Institute of Applied Biotechnologies a.s.	Petr Brož, Jan Geryk, Petr Klempt, Martin Kašný, Adam Novotný, Kateřina Kvapilová, Pavel Dřevínek, Petr Kvapil, Milan Macek
EPI_ISL_426896	hCoV-19/Czech Republic/IAB_22/2020	Europe / Czech Republic	2020-03-28	Motol University Hospital	Institute of Applied Biotechnologies a.s.	Petr Brož, Jan Geryk, Petr Klempt, Martin Kašný, Adam Novotný, Kateřina Kvapilová, Pavel Dřevínek, Petr Kvapil, Milan Macek
EPI_ISL_426897	hCoV-19/Czech Republic/IAB_23/2020	Europe / Czech Republic	2020-03-29	Motol University Hospital	Institute of Applied Biotechnologies a.s.	Petr Brož, Jan Geryk, Petr Klempt, Martin Kašný, Adam Novotný, Kateřina Kvapilová, Pavel Dřevínek, Petr Kvapil, Milan Macek
EPI_ISL_426898	hCoV-19/Australia/NT10/2020	Oceania / Australia / Northern territory	2020-03-26	Royal Darwin Hospital Pathology	Microbiological Diagnostic Unit Public Health Laboratory and Victorian Infectious Diseases Reference Laboratory, Doherty Institute	Meumann, E., Caly L., Seemann T., Sait, M., Schultz M., Druce J., Sherry, N.
EPI_ISL_426899	hCoV-19/Australia/NT11/2020	Oceania / Australia / Northern territory	2020-03-27	Royal Darwin Hospital Pathology	Microbiological Diagnostic Unit Public Health Laboratory and Victorian Infectious Diseases Reference Laboratory, Doherty Institute	Meumann, E., Caly L., Seemann T., Sait, M., Schultz M., Druce J., Sherry, N.
EPI_ISL_424239	hCoV-19/USA/WA-UW-1750/2020	North America / USA / Washington	2020-03-21	UW Virology Lab	UW Virology Lab	Pavitra Roychoudhury, Hong Xie, Keith Jerome, Alexander Greninger
EPI_ISL_424279	hCoV-19/USA/WA-UW-1850/2020	North America / USA / Washington	2020-03-23	UW Virology Lab	UW Virology Lab	Pavitra Roychoudhury, Hong Xie, Keith Jerome, Alexander Greninger
EPI_ISL_424278	hCoV-19/USA/WA-UW-1866/2020	North America / USA / Washington	2020-03-23	UW Virology Lab	UW Virology Lab	Pavitra Roychoudhury, Hong Xie, Keith Jerome, Alexander Greninger
EPI_ISL_424277	hCoV-19/USA/WA-UW-1858/2020	North America / USA / Washington	2020-03-23	UW Virology Lab	UW Virology Lab	Pavitra Roychoudhury, Hong Xie, Keith Jerome, Alexander Greninger
EPI_ISL_424276	hCoV-19/USA/WA-UW-1822/2020	North America / USA / Washington	2020-03-22	UW Virology Lab	UW Virology Lab	Pavitra Roychoudhury, Hong Xie, Keith Jerome, Alexander Greninger
EPI_ISL_424275	hCoV-19/USA/WA-UW-1821/2020	North America / USA / Washington	2020-03-22	UW Virology Lab	UW Virology Lab	Pavitra Roychoudhury, Hong Xie, Keith Jerome, Alexander Greninger
EPI_ISL_424274	hCoV-19/USA/WA-UW-1824/2020	North America / USA / Washington	2020-03-22	UW Virology Lab	UW Virology Lab	Pavitra Roychoudhury, Hong Xie, Keith Jerome, Alexander Greninger
EPI_ISL_424273	hCoV-19/USA/WA-UW-1826/2020	North America / USA / Washington	2020-03-22	UW Virology Lab	UW Virology Lab	Pavitra Roychoudhury, Hong Xie, Keith Jerome, Alexander Greninger
EPI_ISL_424272	hCoV-19/USA/WA-UW-1825/2020	North America / USA / Washington	2020-03-22	UW Virology Lab	UW Virology Lab	Pavitra Roychoudhury, Hong Xie, Keith Jerome, Alexander Greninger
EPI_ISL_424271	hCoV-19/USA/WA-UW-1827/2020	North America / USA / Washington	2020-03-22	UW Virology Lab	UW Virology Lab	Pavitra Roychoudhury, Hong Xie, Keith Jerome, Alexander Greninger
EPI_ISL_424270	hCoV-19/USA/WA-UW-1831/2020	North America / USA / Washington	2020-03-22	UW Virology Lab	UW Virology Lab	Pavitra Roychoudhury, Hong Xie, Keith Jerome, Alexander Greninger
EPI_ISL_424269	hCoV-19/USA/WA-UW-1828/2020	North America / USA / Washington	2020-03-22	UW Virology Lab	UW Virology Lab	Pavitra Roychoudhury, Hong Xie, Keith Jerome, Alexander Greninger
EPI_ISL_424268	hCoV-19/USA/UN-UW-1816/2020	North America / USA	2020-03-22	UW Virology Lab	UW Virology Lab	Pavitra Roychoudhury, Hong Xie, Keith Jerome, Alexander Greninger
EPI_ISL_425599	hCoV-19/England/NOTT-10E827/2020	Europe / United Kingdom / England	2020-03-24	Queens Medical Centre, Clinical Microbiology Department / DeepSeq Nottingham	COVID-19 Genomics UK (COG-UK) Consortium	Gemma Clark, Wendy Smith, Manjinder Khakh, Hannah Howson-Wells, Jonathan Ball, Patrick McClure, Joseph Chappell, Theocharis Tsoleridis, Nadine Holmes, Matthew Carlisle, Christopher Moore, Fei Sang, Johnny Debebe, Victoria Wright, Matthew Loose
EPI_ISL_424267	hCoV-19/USA/UN-UW-1817/2020	North America / USA	2020-03-22	UW Virology Lab	UW Virology Lab	Pavitra Roychoudhury, Hong Xie, Keith Jerome, Alexander Greninger
EPI_ISL_425598	hCoV-19/England/NOTT-10E818/2020	Europe / United Kingdom / England	2020-03-24	Queens Medical Centre, Clinical Microbiology Department / DeepSeq Nottingham	COVID-19 Genomics UK (COG-UK) Consortium	Gemma Clark, Wendy Smith, Manjinder Khakh, Hannah Howson-Wells, Jonathan Ball, Patrick McClure, Joseph Chappell, Theocharis Tsoleridis, Nadine Holmes, Matthew Carlisle, Christopher Moore, Fei Sang, Johnny Debebe, Victoria Wright, Matthew Loose
EPI_ISL_424266	hCoV-19/USA/UN-UW-1818/2020	North America / USA	2020-03-22	UW Virology Lab	UW Virology Lab	Pavitra Roychoudhury, Hong Xie, Keith Jerome, Alexander Greninger
EPI_ISL_425597	hCoV-19/England/NOTT-10E809/2020	Europe / United Kingdom / England	2020-03-24	Queens Medical Centre, Clinical Microbiology Department / DeepSeq Nottingham	COVID-19 Genomics UK (COG-UK) Consortium	Gemma Clark, Wendy Smith, Manjinder Khakh, Hannah Howson-Wells, Jonathan Ball, Patrick McClure, Joseph Chappell, Theocharis Tsoleridis, Nadine Holmes, Matthew Carlisle, Christopher Moore, Fei Sang, Johnny Debebe, Victoria Wright, Matthew Loose
EPI_ISL_424265	hCoV-19/USA/UN-UW-1834/2020	North America / USA	2020-03-22	UW Virology Lab	UW Virology Lab	Pavitra Roychoudhury, Hong Xie, Keith Jerome, Alexander Greninger
EPI_ISL_425596	hCoV-19/England/NOTT-10E7FD/2020	Europe / United Kingdom / England	2020-03-24	Queens Medical Centre, Clinical Microbiology Department / DeepSeq Nottingham	COVID-19 Genomics UK (COG-UK) Consortium	Gemma Clark, Wendy Smith, Manjinder Khakh, Hannah Howson-Wells, Jonathan Ball, Patrick McClure, Joseph Chappell, Theocharis Tsoleridis, Nadine Holmes, Matthew Carlisle, Christopher Moore, Fei Sang, Johnny Debebe, Victoria Wright, Matthew Loose
EPI_ISL_424264	hCoV-19/USA/WA-UW-1805/2020	North America / USA / Washington	2020-03-22	UW Virology Lab	UW Virology Lab	Pavitra Roychoudhury, Hong Xie, Keith Jerome, Alexander Greninger
EPI_ISL_425595	hCoV-19/England/NOTT-10E7EE/2020	Europe / United Kingdom / England	2020-03-25	Queens Medical Centre, Clinical Microbiology Department / DeepSeq Nottingham	COVID-19 Genomics UK (COG-UK) Consortium	Gemma Clark, Wendy Smith, Manjinder Khakh, Hannah Howson-Wells, Jonathan Ball, Patrick McClure, Joseph Chappell, Theocharis Tsoleridis, Nadine Holmes, Matthew Carlisle, Christopher Moore, Fei Sang, Johnny Debebe, Victoria Wright, Matthew Loose
EPI_ISL_424263	hCoV-19/USA/WA-UW-1799/2020	North America / USA / Washington	2020-03-22	UW Virology Lab	UW Virology Lab	Pavitra Roychoudhury, Hong Xie, Keith Jerome, Alexander Greninger
EPI_ISL_425594	hCoV-19/England/NOTT-10E7DF/2020	Europe / United Kingdom / England	2020-03-25	Queens Medical Centre, Clinical Microbiology Department / DeepSeq Nottingham	COVID-19 Genomics UK (COG-UK) Consortium	Gemma Clark, Wendy Smith, Manjinder Khakh, Hannah Howson-Wells, Jonathan Ball, Patrick McClure, Joseph Chappell, Theocharis Tsoleridis, Nadine Holmes, Matthew Carlisle, Christopher Moore, Fei Sang, Johnny Debebe, Victoria Wright, Matthew Loose
EPI_ISL_424262	hCoV-19/USA/WA-UW-1782/2020	North America / USA / Washington	2020-03-22	UW Virology Lab	UW Virology Lab	Pavitra Roychoudhury, Hong Xie, Keith Jerome, Alexander Greninger
EPI_ISL_425593	hCoV-19/England/NOTT-10E7A2/2020	Europe / United Kingdom / England	2020-03-25	Queens Medical Centre, Clinical Microbiology Department / DeepSeq Nottingham	COVID-19 Genomics UK (COG-UK) Consortium	Gemma Clark, Wendy Smith, Manjinder Khakh, Hannah Howson-Wells, Jonathan Ball, Patrick McClure, Joseph Chappell, Theocharis Tsoleridis, Nadine Holmes, Matthew Carlisle, Christopher Moore, Fei Sang, Johnny Debebe, Victoria Wright, Matthew Loose
EPI_ISL_424261	hCoV-19/USA/WA-UW-1784/2020	North America / USA / Washington	2020-03-21	UW Virology Lab	UW Virology Lab	Pavitra Roychoudhury, Hong Xie, Keith Jerome, Alexander Greninger
EPI_ISL_425592	hCoV-19/England/NOTT-10E793/2020	Europe / United Kingdom / England	2020-03-25	Queens Medical Centre, Clinical Microbiology Department / DeepSeq Nottingham	COVID-19 Genomics UK (COG-UK) Consortium	Gemma Clark, Wendy Smith, Manjinder Khakh, Hannah Howson-Wells, Jonathan Ball, Patrick McClure, Joseph Chappell, Theocharis Tsoleridis, Nadine Holmes, Matthew Carlisle, Christopher Moore, Fei Sang, Johnny Debebe, Victoria Wright, Matthew Loose
EPI_ISL_424260	hCoV-19/USA/WA-UW-1779/2020	North America / USA / Washington	2020-03-22	UW Virology Lab	UW Virology Lab	Pavitra Roychoudhury, Hong Xie, Keith Jerome, Alexander Greninger
EPI_ISL_425591	hCoV-19/England/NOTT-10E784/2020	Europe / United Kingdom / England	2020-03-24	Queens Medical Centre, Clinical Microbiology Department / DeepSeq Nottingham	COVID-19 Genomics UK (COG-UK) Consortium	Gemma Clark, Wendy Smith, Manjinder Khakh, Hannah Howson-Wells, Jonathan Ball, Patrick McClure, Joseph Chappell, Theocharis Tsoleridis, Nadine Holmes, Matthew Carlisle, Christopher Moore, Fei Sang, Johnny Debebe, Victoria Wright, Matthew Loose
EPI_ISL_425590	hCoV-19/England/NOTT-10E775/2020	Europe / United Kingdom / England	2020-03-24	Queens Medical Centre, Clinical Microbiology Department / DeepSeq Nottingham	COVID-19 Genomics UK (COG-UK) Consortium	Gemma Clark, Wendy Smith, Manjinder Khakh, Hannah Howson-Wells, Jonathan Ball, Patrick McClure, Joseph Chappell, Theocharis Tsoleridis, Nadine Holmes, Matthew Carlisle, Christopher Moore, Fei Sang, Johnny Debebe, Victoria Wright, Matthew Loose
EPI_ISL_424299	hCoV-19/USA/WA-UW-1904/2020	North America / USA / Washington	2020-03-23	UW Virology Lab	UW Virology Lab	Pavitra Roychoudhury, Hong Xie, Keith Jerome, Alexander Greninger
EPI_ISL_424298	hCoV-19/USA/WA-UW-1920/2020	North America / USA / Washington	2020-03-23	UW Virology Lab	UW Virology Lab	Pavitra Roychoudhury, Hong Xie, Keith Jerome, Alexander Greninger
EPI_ISL_424297	hCoV-19/USA/WA-UW-1913/2020	North America / USA / Washington	2020-03-23	UW Virology Lab	UW Virology Lab	Pavitra Roychoudhury, Hong Xie, Keith Jerome, Alexander Greninger
EPI_ISL_419702	hCoV-19/USA/NY-NYUMC41/2020	North America / USA / New York / Brooklyn	2020-03-18	NYU Langone Health	Departments of Pathology and Medicine, New York University School of Medicine	Maria Aguero-Rosenfeld, Margaret Black, John Cadley, Paolo Cotzia, John Chen, Dacia Dimartino, Xiaojun Feng, Adriana Heguy, Megan Hogan, Emily Huang, George Jour, Christian Marier, Matthew T. Maurano, Mark J. Mulligan, Peter Meyn, Jared Pinnell, Sitharam Ramaswami, Amy Rapkiewicz, Marie Samanovic-Golden, Antonio Serrano, Guomiao Shen, Matija Snuderl, Nick Vulpescu, Gael Westby, Paul Zappile, Yuto…
EPI_ISL_424296	hCoV-19/USA/WA-UW-1919/2020	North America / USA / Washington	2020-03-23	UW Virology Lab	UW Virology Lab	Pavitra Roychoudhury, Hong Xie, Keith Jerome, Alexander Greninger
EPI_ISL_419701	hCoV-19/USA/NY-NYUMC40/2020	North America / USA / New York / Manhattan	2020-03-18	NYU Langone Health	Departments of Pathology and Medicine, New York University School of Medicine	Maria Aguero-Rosenfeld, Margaret Black, John Cadley, Paolo Cotzia, John Chen, Dacia Dimartino, Xiaojun Feng, Adriana Heguy, Megan Hogan, Emily Huang, George Jour, Christian Marier, Matthew T. Maurano, Mark J. Mulligan, Peter Meyn, Jared Pinnell, Sitharam Ramaswami, Amy Rapkiewicz, Marie Samanovic-Golden, Antonio Serrano, Guomiao Shen, Matija Snuderl, Nick Vulpescu, Gael Westby, Paul Zappile, Yuto…
EPI_ISL_424295	hCoV-19/USA/WA-UW-1905/2020	North America / USA / Washington	2020-03-23	UW Virology Lab	UW Virology Lab	Pavitra Roychoudhury, Hong Xie, Keith Jerome, Alexander Greninger
EPI_ISL_419700	hCoV-19/USA/NY-NYUMC39/2020	North America / USA / New York / Manhattan	2020-03-18	NYU Langone Health	Departments of Pathology and Medicine, New York University School of Medicine	Maria Aguero-Rosenfeld, Margaret Black, John Cadley, Paolo Cotzia, John Chen, Dacia Dimartino, Xiaojun Feng, Adriana Heguy, Megan Hogan, Emily Huang, George Jour, Christian Marier, Matthew T. Maurano, Mark J. Mulligan, Peter Meyn, Jared Pinnell, Sitharam Ramaswami, Amy Rapkiewicz, Marie Samanovic-Golden, Antonio Serrano, Guomiao Shen, Matija Snuderl, Nick Vulpescu, Gael Westby, Paul Zappile, Yuto…
EPI_ISL_424294	hCoV-19/USA/WA-UW-1872/2020	North America / USA / Washington	2020-03-23	UW Virology Lab	UW Virology Lab	Pavitra Roychoudhury, Hong Xie, Keith Jerome, Alexander Greninger
EPI_ISL_424293	hCoV-19/USA/WA-UW-1870/2020	North America / USA / Washington	2020-03-23	UW Virology Lab	UW Virology Lab	Pavitra Roychoudhury, Hong Xie, Keith Jerome, Alexander Greninger
EPI_ISL_419706	hCoV-19/USA/VA-DCLS-0012/2020	North America / USA / Virginia	2020-03-10	Division of Consolidated Laboratory Services	Division of Consolidated Laboratory Services	Division of Consolidated Laboratory Services
EPI_ISL_424292	hCoV-19/USA/WA-UW-1855/2020	North America / USA / Washington	2020-03-23	UW Virology Lab	UW Virology Lab	Pavitra Roychoudhury, Hong Xie, Keith Jerome, Alexander Greninger
EPI_ISL_419705	hCoV-19/USA/NY-NYUMC44/2020	North America / USA / New York / Manhattan	2020-03-18	NYU Langone Health	Departments of Pathology and Medicine, New York University School of Medicine	Maria Aguero-Rosenfeld, Margaret Black, John Cadley, Paolo Cotzia, John Chen, Dacia Dimartino, Xiaojun Feng, Adriana Heguy, Megan Hogan, Emily Huang, George Jour, Christian Marier, Matthew T. Maurano, Mark J. Mulligan, Peter Meyn, Jared Pinnell, Sitharam Ramaswami, Amy Rapkiewicz, Marie Samanovic-Golden, Antonio Serrano, Guomiao Shen, Matija Snuderl, Nick Vulpescu, Gael Westby, Paul Zappile, Yuto…
EPI_ISL_424291	hCoV-19/USA/WA-UW-1854/2020	North America / USA / Washington	2020-03-23	UW Virology Lab	UW Virology Lab	Pavitra Roychoudhury, Hong Xie, Keith Jerome, Alexander Greninger
EPI_ISL_419704	hCoV-19/USA/NY-NYUMC43/2020	North America / USA / New York / Manhattan	2020-03-18	NYU Langone Health	Departments of Pathology and Medicine, New York University School of Medicine	Maria Aguero-Rosenfeld, Margaret Black, John Cadley, Paolo Cotzia, John Chen, Dacia Dimartino, Xiaojun Feng, Adriana Heguy, Megan Hogan, Emily Huang, George Jour, Christian Marier, Matthew T. Maurano, Mark J. Mulligan, Peter Meyn, Jared Pinnell, Sitharam Ramaswami, Amy Rapkiewicz, Marie Samanovic-Golden, Antonio Serrano, Guomiao Shen, Matija Snuderl, Nick Vulpescu, Gael Westby, Paul Zappile, Yuto…
EPI_ISL_424290	hCoV-19/USA/WA-UW-1853/2020	North America / USA / Washington	2020-03-23	UW Virology Lab	UW Virology Lab	Pavitra Roychoudhury, Hong Xie, Keith Jerome, Alexander Greninger
EPI_ISL_419703	hCoV-19/USA/NY-NYUMC42/2020	North America / USA / New York / Manhattan	2020-03-18	NYU Langone Health	Departments of Pathology and Medicine, New York University School of Medicine	Maria Aguero-Rosenfeld, Margaret Black, John Cadley, Paolo Cotzia, John Chen, Dacia Dimartino, Xiaojun Feng, Adriana Heguy, Megan Hogan, Emily Huang, George Jour, Christian Marier, Matthew T. Maurano, Mark J. Mulligan, Peter Meyn, Jared Pinnell, Sitharam Ramaswami, Amy Rapkiewicz, Marie Samanovic-Golden, Antonio Serrano, Guomiao Shen, Matija Snuderl, Nick Vulpescu, Gael Westby, Paul Zappile, Yuto…
EPI_ISL_424289	hCoV-19/USA/WA-UW-1860/2020	North America / USA / Washington	2020-03-23	UW Virology Lab	UW Virology Lab	Pavitra Roychoudhury, Hong Xie, Keith Jerome, Alexander Greninger
EPI_ISL_424288	hCoV-19/USA/WA-UW-1846/2020	North America / USA / Washington	2020-03-22	UW Virology Lab	UW Virology Lab	Pavitra Roychoudhury, Hong Xie, Keith Jerome, Alexander Greninger
EPI_ISL_424287	hCoV-19/USA/WA-UW-1843/2020	North America / USA / Washington	2020-03-23	UW Virology Lab	UW Virology Lab	Pavitra Roychoudhury, Hong Xie, Keith Jerome, Alexander Greninger
EPI_ISL_424286	hCoV-19/USA/OR-UW-1849/2020	North America / USA / Oregon	2020-03-20	UW Virology Lab	UW Virology Lab	Pavitra Roychoudhury, Hong Xie, Keith Jerome, Alexander Greninger
EPI_ISL_424285	hCoV-19/USA/OR-UW-1851/2020	North America / USA / Oregon	2020-03-21	UW Virology Lab	UW Virology Lab	Pavitra Roychoudhury, Hong Xie, Keith Jerome, Alexander Greninger
EPI_ISL_424284	hCoV-19/USA/WA-UW-1863/2020	North America / USA / Washington	2020-03-23	UW Virology Lab	UW Virology Lab	Pavitra Roychoudhury, Hong Xie, Keith Jerome, Alexander Greninger
EPI_ISL_424283	hCoV-19/USA/WA-UW-1946/2020	North America / USA / Washington	2020-03-24	UW Virology Lab	UW Virology Lab	Pavitra Roychoudhury, Hong Xie, Keith Jerome, Alexander Greninger
EPI_ISL_424282	hCoV-19/USA/WA-UW-1835/2020	North America / USA / Washington	2020-03-23	UW Virology Lab	UW Virology Lab	Pavitra Roychoudhury, Hong Xie, Keith Jerome, Alexander Greninger
EPI_ISL_424281	hCoV-19/USA/WA-UW-1864/2020	North America / USA / Washington	2020-03-23	UW Virology Lab	UW Virology Lab	Pavitra Roychoudhury, Hong Xie, Keith Jerome, Alexander Greninger
EPI_ISL_424280	hCoV-19/USA/WA-UW-1868/2020	North America / USA / Washington	2020-03-23	UW Virology Lab	UW Virology Lab	Pavitra Roychoudhury, Hong Xie, Keith Jerome, Alexander Greninger
EPI_ISL_426813	hCoV-19/Australia/VIC551/2020	Oceania / Australia / Victoria	2020-03-25	Victorian Infectious Diseases Reference Laboratory (VIDRL)	Microbiological Diagnostic Unit Public Health Laboratory and Victorian Infectious Diseases Reference Laboratory, Doherty Institute	Caly L., Seemann T., Sait, M., Schultz M., Druce J., Sherry, N.
EPI_ISL_426814	hCoV-19/Australia/VIC553/2020	Oceania / Australia / Victoria	2020-03-25	Victorian Infectious Diseases Reference Laboratory (VIDRL)	Microbiological Diagnostic Unit Public Health Laboratory and Victorian Infectious Diseases Reference Laboratory, Doherty Institute	Caly L., Seemann T., Sait, M., Schultz M., Druce J., Sherry, N.
EPI_ISL_426815	hCoV-19/Australia/VIC554/2020	Oceania / Australia / Victoria	2020-03-25	Victorian Infectious Diseases Reference Laboratory (VIDRL)	Microbiological Diagnostic Unit Public Health Laboratory and Victorian Infectious Diseases Reference Laboratory, Doherty Institute	Caly L., Seemann T., Sait, M., Schultz M., Druce J., Sherry, N.
EPI_ISL_426816	hCoV-19/Australia/VIC555/2020	Oceania / Australia / Victoria	2020-03-25	Victorian Infectious Diseases Reference Laboratory (VIDRL)	Microbiological Diagnostic Unit Public Health Laboratory and Victorian Infectious Diseases Reference Laboratory, Doherty Institute	Caly L., Seemann T., Sait, M., Schultz M., Druce J., Sherry, N.
EPI_ISL_426817	hCoV-19/Australia/VIC556/2020	Oceania / Australia / Victoria	2020-03-25	Victorian Infectious Diseases Reference Laboratory (VIDRL)	Microbiological Diagnostic Unit Public Health Laboratory and Victorian Infectious Diseases Reference Laboratory, Doherty Institute	Caly L., Seemann T., Sait, M., Schultz M., Druce J., Sherry, N.
EPI_ISL_426818	hCoV-19/Australia/VIC557/2020	Oceania / Australia / Victoria	2020-03-25	Victorian Infectious Diseases Reference Laboratory (VIDRL)	Microbiological Diagnostic Unit Public Health Laboratory and Victorian Infectious Diseases Reference Laboratory, Doherty Institute	Caly L., Seemann T., Sait, M., Schultz M., Druce J., Sherry, N.
EPI_ISL_426819	hCoV-19/Australia/VIC558/2020	Oceania / Australia / Victoria	2020-03-25	Victorian Infectious Diseases Reference Laboratory (VIDRL)	Microbiological Diagnostic Unit Public Health Laboratory and Victorian Infectious Diseases Reference Laboratory, Doherty Institute	Caly L., Seemann T., Sait, M., Schultz M., Druce J., Sherry, N.
EPI_ISL_426820	hCoV-19/Australia/VIC559/2020	Oceania / Australia / Victoria	2020-03-24	Victorian Infectious Diseases Reference Laboratory (VIDRL)	Microbiological Diagnostic Unit Public Health Laboratory and Victorian Infectious Diseases Reference Laboratory, Doherty Institute	Caly L., Seemann T., Sait, M., Schultz M., Druce J., Sherry, N.
EPI_ISL_426821	hCoV-19/Australia/VIC560/2020	Oceania / Australia / Victoria	2020-03-25	Victorian Infectious Diseases Reference Laboratory (VIDRL)	Microbiological Diagnostic Unit Public Health Laboratory and Victorian Infectious Diseases Reference Laboratory, Doherty Institute	Caly L., Seemann T., Sait, M., Schultz M., Druce J., Sherry, N.
EPI_ISL_426822	hCoV-19/Australia/VIC561/2020	Oceania / Australia / Victoria	2020-03-25	Victorian Infectious Diseases Reference Laboratory (VIDRL)	Microbiological Diagnostic Unit Public Health Laboratory and Victorian Infectious Diseases Reference Laboratory, Doherty Institute	Caly L., Seemann T., Sait, M., Schultz M., Druce J., Sherry, N.
EPI_ISL_426823	hCoV-19/Australia/VIC562/2020	Oceania / Australia / Victoria	2020-03-24	Victorian Infectious Diseases Reference Laboratory (VIDRL)	Microbiological Diagnostic Unit Public Health Laboratory and Victorian Infectious Diseases Reference Laboratory, Doherty Institute	Caly L., Seemann T., Sait, M., Schultz M., Druce J., Sherry, N.
EPI_ISL_417097	hCoV-19/USA/WA-S44/2020	North America / USA / Washington	2020-02-28	Washington State Department of Health	Seattle Flu Study	Chu etl al
EPI_ISL_426824	hCoV-19/Australia/VIC563/2020	Oceania / Australia / Victoria	2020-03-24	Victorian Infectious Diseases Reference Laboratory (VIDRL)	Microbiological Diagnostic Unit Public Health Laboratory and Victorian Infectious Diseases Reference Laboratory, Doherty Institute	Caly L., Seemann T., Sait, M., Schultz M., Druce J., Sherry, N.
EPI_ISL_417098	hCoV-19/USA/WA-S45/2020	North America / USA / Washington	2020-02-29	Washington State Department of Health	Seattle Flu Study	Chu etl al
EPI_ISL_426825	hCoV-19/Australia/VIC565/2020	Oceania / Australia / Victoria	2020-03-25	Victorian Infectious Diseases Reference Laboratory (VIDRL)	Microbiological Diagnostic Unit Public Health Laboratory and Victorian Infectious Diseases Reference Laboratory, Doherty Institute	Caly L., Seemann T., Sait, M., Schultz M., Druce J., Sherry, N.
EPI_ISL_417095	hCoV-19/USA/WA-S42/2020	North America / USA / Washington / King County	2020-02-28	Washington State Department of Health	Seattle Flu Study	Chu etl al
EPI_ISL_426826	hCoV-19/Australia/VIC566/2020	Oceania / Australia / Victoria	2020-03-25	Victorian Infectious Diseases Reference Laboratory (VIDRL)	Microbiological Diagnostic Unit Public Health Laboratory and Victorian Infectious Diseases Reference Laboratory, Doherty Institute	Caly L., Seemann T., Sait, M., Schultz M., Druce J., Sherry, N.
EPI_ISL_417096	hCoV-19/USA/WA-S43/2020	North America / USA / Washington	2020-02-27	Washington State Department of Health	Seattle Flu Study	Chu etl al
EPI_ISL_426827	hCoV-19/Australia/VIC567/2020	Oceania / Australia / Victoria	2020-03-25	Victorian Infectious Diseases Reference Laboratory (VIDRL)	Microbiological Diagnostic Unit Public Health Laboratory and Victorian Infectious Diseases Reference Laboratory, Doherty Institute	Caly L., Seemann T., Sait, M., Schultz M., Druce J., Sherry, N.
EPI_ISL_426828	hCoV-19/Australia/VIC568/2020	Oceania / Australia / Victoria	2020-03-25	Victorian Infectious Diseases Reference Laboratory (VIDRL)	Microbiological Diagnostic Unit Public Health Laboratory and Victorian Infectious Diseases Reference Laboratory, Doherty Institute	Caly L., Seemann T., Sait, M., Schultz M., Druce J., Sherry, N.
EPI_ISL_426829	hCoV-19/Australia/VIC569/2020	Oceania / Australia / Victoria	2020-03-25	Victorian Infectious Diseases Reference Laboratory (VIDRL)	Microbiological Diagnostic Unit Public Health Laboratory and Victorian Infectious Diseases Reference Laboratory, Doherty Institute	Caly L., Seemann T., Sait, M., Schultz M., Druce J., Sherry, N.
EPI_ISL_417099	hCoV-19/USA/WA-S46/2020	North America / USA / Washington	2020-02-29	Washington State Department of Health	Seattle Flu Study	Chu etl al
EPI_ISL_417090	hCoV-19/USA/WA-S37/2020	North America / USA / Washington / King County	2020-03-04	Washington State Department of Health	Seattle Flu Study	Chu etl al
EPI_ISL_426830	hCoV-19/Australia/VIC570/2020	Oceania / Australia / Victoria	2020-03-25	Victorian Infectious Diseases Reference Laboratory (VIDRL)	Microbiological Diagnostic Unit Public Health Laboratory and Victorian Infectious Diseases Reference Laboratory, Doherty Institute	Caly L., Seemann T., Sait, M., Schultz M., Druce J., Sherry, N.
EPI_ISL_417093	hCoV-19/USA/WA-S40/2020	North America / USA / Washington / Snohomish County	2020-02-28	Washington State Department of Health	Seattle Flu Study	Chu etl al
EPI_ISL_426831	hCoV-19/Australia/VIC571/2020	Oceania / Australia / Victoria	2020-03-25	Victorian Infectious Diseases Reference Laboratory (VIDRL)	Microbiological Diagnostic Unit Public Health Laboratory and Victorian Infectious Diseases Reference Laboratory, Doherty Institute	Caly L., Seemann T., Sait, M., Schultz M., Druce J., Sherry, N.
EPI_ISL_417094	hCoV-19/USA/WA-S41/2020	North America / USA / Washington / King County	2020-02-28	Washington State Department of Health	Seattle Flu Study	Chu etl al
EPI_ISL_426832	hCoV-19/Australia/VIC572/2020	Oceania / Australia / Victoria	2020-03-25	Victorian Infectious Diseases Reference Laboratory (VIDRL)	Microbiological Diagnostic Unit Public Health Laboratory and Victorian Infectious Diseases Reference Laboratory, Doherty Institute	Caly L., Seemann T., Sait, M., Schultz M., Druce J., Sherry, N.
EPI_ISL_417091	hCoV-19/USA/WA-S38/2020	North America / USA / Washington / Snohomish County	2020-03-04	Washington State Department of Health	Seattle Flu Study	Chu etl al
EPI_ISL_426833	hCoV-19/Australia/VIC574/2020	Oceania / Australia / Victoria	2020-03-26	Victorian Infectious Diseases Reference Laboratory (VIDRL)	Microbiological Diagnostic Unit Public Health Laboratory and Victorian Infectious Diseases Reference Laboratory, Doherty Institute	Caly L., Seemann T., Sait, M., Schultz M., Druce J., Sherry, N.
EPI_ISL_417092	hCoV-19/USA/WA-S39/2020	North America / USA / Washington / Snohomish County	2020-03-04	Washington State Department of Health	Seattle Flu Study	Chu etl al
EPI_ISL_426834	hCoV-19/Australia/VIC575/2020	Oceania / Australia / Victoria	2020-03-26	Victorian Infectious Diseases Reference Laboratory (VIDRL)	Microbiological Diagnostic Unit Public Health Laboratory and Victorian Infectious Diseases Reference Laboratory, Doherty Institute	Caly L., Seemann T., Sait, M., Schultz M., Druce J., Sherry, N.
EPI_ISL_425503	hCoV-19/England/NOTT-10E159/2020	Europe / United Kingdom / England	2020-03-17	Queens Medical Centre, Clinical Microbiology Department / DeepSeq Nottingham	COVID-19 Genomics UK (COG-UK) Consortium	Gemma Clark, Wendy Smith, Manjinder Khakh, Hannah Howson-Wells, Jonathan Ball, Patrick McClure, Joseph Chappell, Theocharis Tsoleridis, Nadine Holmes, Matthew Carlisle, Christopher Moore, Fei Sang, Johnny Debebe, Victoria Wright, Matthew Loose
EPI_ISL_425502	hCoV-19/England/NOTT-10E14A/2020	Europe / United Kingdom / England	2020-03-17	Queens Medical Centre, Clinical Microbiology Department / DeepSeq Nottingham	COVID-19 Genomics UK (COG-UK) Consortium	Gemma Clark, Wendy Smith, Manjinder Khakh, Hannah Howson-Wells, Jonathan Ball, Patrick McClure, Joseph Chappell, Theocharis Tsoleridis, Nadine Holmes, Matthew Carlisle, Christopher Moore, Fei Sang, Johnny Debebe, Victoria Wright, Matthew Loose
EPI_ISL_425501	hCoV-19/England/NOTT-10E12C/2020	Europe / United Kingdom / England	2020-03-15	Queens Medical Centre, Clinical Microbiology Department / DeepSeq Nottingham	COVID-19 Genomics UK (COG-UK) Consortium	Gemma Clark, Wendy Smith, Manjinder Khakh, Hannah Howson-Wells, Jonathan Ball, Patrick McClure, Joseph Chappell, Theocharis Tsoleridis, Nadine Holmes, Matthew Carlisle, Christopher Moore, Fei Sang, Johnny Debebe, Victoria Wright, Matthew Loose
EPI_ISL_425500	hCoV-19/England/NOTT-10E11D/2020	Europe / United Kingdom / England	2020-03-14	Queens Medical Centre, Clinical Microbiology Department / DeepSeq Nottingham	COVID-19 Genomics UK (COG-UK) Consortium	Gemma Clark, Wendy Smith, Manjinder Khakh, Hannah Howson-Wells, Jonathan Ball, Patrick McClure, Joseph Chappell, Theocharis Tsoleridis, Nadine Holmes, Matthew Carlisle, Christopher Moore, Fei Sang, Johnny Debebe, Victoria Wright, Matthew Loose
EPI_ISL_413520	hCoV-19/Beijing/233/2020	Asia / China / Beijing	2020-01-28	unknown	Infectious Disease Control Center	Li,J., Li,L., Li,Z., Qiu,S., Song,H., Li,P. and Li,P.
EPI_ISL_413521	hCoV-19/Beijing/235/2020	Asia / China / Beijing	2020-01-28	unknown	Infectious Disease Control Center	Li,J., Li,L., Li,Z., Qiu,S., Song,H., Li,P. and Li,P.
EPI_ISL_413522	hCoV-19/India/1-27/2020	Asia / India / Kerala	2020-01-27	Indian Council of Medical Research - National Institute of Virology	National Influenza Center, Indian Council of Medical Research - National Institute of Virology	Potdar V, Yadav PD, Choudhary ML, Shete-Aich A
EPI_ISL_413523	hCoV-19/India/1-31/2020	Asia / India / Kerala	2020-01-31	Indian Council of Medical Research-National Institute of Virology	National Influenza Center, Indian Council of Medical Research-National Institute of Virology	Potdar V, Yadav PD, Choudhary ML, Shete-Aich A
EPI_ISL_413514	hCoV-19/South Korea/KUMC04/2020	Asia / South Korea	2020-02-27	Department of Microbiology, Institute for Viral Diseases, College of Medicine, Korea University	Department of Microbiology, Institute for Viral Diseases, College of Medicine, Korea University	Changmin Kang, Joon-Yong Bae, Jungmin Lee, Jin Gu Yoon, Heedo Park, Juyoung Cho, Jeonghun Kim, Gee Eun Lee, Cui Chunguang, Kyeong-ryeol Shin, Ji Yun Noh, Joon Young Song, Hee Jin Cheong, Woo Joo Kim, Jin Il Kim, Man-Seong Park
EPI_ISL_413515	hCoV-19/South Korea/KUMC05/2020	Asia / South Korea	2020-02-27	Division of Infectious Diseases, Department of Internal Medicine, Korea University College of Medicine	Department of Microbiology, Institute for Viral Diseases, College of Medicine, Korea University	Changmin Kang, Joon-Yong Bae, Jungmin Lee, Jin Gu Yoon, Heedo Park, Juyoung Cho, Jeonghun Kim, Gee Eun Lee, Cui Chunguang, Kyeong-ryeol Shin, Ji Yun Noh, Joon Young Song, Hee Jin Cheong, Woo Joo Kim, Jin Il Kim, Man-Seong Park
EPI_ISL_413516	hCoV-19/South Korea/KUMC06/2020	Asia / South Korea	2020-02-27	Department of Microbiology, Institute for Viral Diseases, College of Medicine, Korea University	Department of Microbiology, Institute for Viral Diseases, College of Medicine, Korea University	Changmin Kang, Joon-Yong Bae, Jungmin Lee, Jin Gu Yoon, Heedo Park, Juyoung Cho, Jeonghun Kim, Gee Eun Lee, Cui Chunguang, Kyeong-ryeol Shin, Ji Yun Noh, Joon Young Song, Hee Jin Cheong, Woo Joo Kim, Jin Il Kim, Man-Seong Park
EPI_ISL_413517	hCoV-19/Iran/MHKN-1/2020	Asia / Iran	2020-02-26	unknown	Gastrointestinal and Liver Diseases Research Center	Karbalaie Niya,M.H., Laali,A., Tabibzadeh,A., Safarnezhad Tameshkel,F., Zamani,F., Sohrabi,M.R., Ranjbar,M., Savaj,S., Rezaie,N., Ajdarkosh,H., Keyvani,H., Khoonsari,M., Ameli,M., Nikkhah,M., Ghanbari,B., Faraji,A., Jamshidi Makiani,M. and Roham,M.
EPI_ISL_413518	hCoV-19/Beijing/105/2020	Asia / China / Beijing	2020-01-26	unknown	Infectious Disease Control Center	Li,J., Li,L., Li,Z., Qiu,S., Song,H., Li,P. and Li,P.
EPI_ISL_413519	hCoV-19/Beijing/231/2020	Asia / China / Beijing	2020-01-28	unknown	Infectious Disease Control Center	Li,J., Li,L., Li,Z., Qiu,S., Song,H., Li,P. and Li,P.
EPI_ISL_426800	hCoV-19/Australia/VIC534/2020	Oceania / Australia / Victoria	2020-03-25	Victorian Infectious Diseases Reference Laboratory (VIDRL)	Microbiological Diagnostic Unit Public Health Laboratory and Victorian Infectious Diseases Reference Laboratory, Doherty Institute	Caly L., Seemann T., Sait, M., Schultz M., Druce J., Sherry, N.
EPI_ISL_426801	hCoV-19/Australia/VIC535/2020	Oceania / Australia / Victoria	2020-03-25	Victorian Infectious Diseases Reference Laboratory (VIDRL)	Microbiological Diagnostic Unit Public Health Laboratory and Victorian Infectious Diseases Reference Laboratory, Doherty Institute	Caly L., Seemann T., Sait, M., Schultz M., Druce J., Sherry, N.
EPI_ISL_426802	hCoV-19/Australia/VIC536/2020	Oceania / Australia / Victoria	2020-03-24	Victorian Infectious Diseases Reference Laboratory (VIDRL)	Microbiological Diagnostic Unit Public Health Laboratory and Victorian Infectious Diseases Reference Laboratory, Doherty Institute	Caly L., Seemann T., Sait, M., Schultz M., Druce J., Sherry, N.
EPI_ISL_426803	hCoV-19/Australia/VIC537/2020	Oceania / Australia / Victoria	2020-03-24	Victorian Infectious Diseases Reference Laboratory (VIDRL)	Microbiological Diagnostic Unit Public Health Laboratory and Victorian Infectious Diseases Reference Laboratory, Doherty Institute	Caly L., Seemann T., Sait, M., Schultz M., Druce J., Sherry, N.
EPI_ISL_426804	hCoV-19/Australia/VIC538/2020	Oceania / Australia / Victoria	2020-03-23	Victorian Infectious Diseases Reference Laboratory (VIDRL)	Microbiological Diagnostic Unit Public Health Laboratory and Victorian Infectious Diseases Reference Laboratory, Doherty Institute	Caly L., Seemann T., Sait, M., Schultz M., Druce J., Sherry, N.
EPI_ISL_426805	hCoV-19/Australia/VIC540/2020	Oceania / Australia / Victoria	2020-03-24	Victorian Infectious Diseases Reference Laboratory (VIDRL)	Microbiological Diagnostic Unit Public Health Laboratory and Victorian Infectious Diseases Reference Laboratory, Doherty Institute	Caly L., Seemann T., Sait, M., Schultz M., Druce J., Sherry, N.
EPI_ISL_426806	hCoV-19/Australia/VIC541/2020	Oceania / Australia / Victoria	2020-03-24	Victorian Infectious Diseases Reference Laboratory (VIDRL)	Microbiological Diagnostic Unit Public Health Laboratory and Victorian Infectious Diseases Reference Laboratory, Doherty Institute	Caly L., Seemann T., Sait, M., Schultz M., Druce J., Sherry, N.
EPI_ISL_426807	hCoV-19/Australia/VIC544/2020	Oceania / Australia / Victoria	2020-03-23	Victorian Infectious Diseases Reference Laboratory (VIDRL)	Microbiological Diagnostic Unit Public Health Laboratory and Victorian Infectious Diseases Reference Laboratory, Doherty Institute	Caly L., Seemann T., Sait, M., Schultz M., Druce J., Sherry, N.
EPI_ISL_426808	hCoV-19/Australia/VIC545/2020	Oceania / Australia / Victoria	2020-03-24	Victorian Infectious Diseases Reference Laboratory (VIDRL)	Microbiological Diagnostic Unit Public Health Laboratory and Victorian Infectious Diseases Reference Laboratory, Doherty Institute	Caly L., Seemann T., Sait, M., Schultz M., Druce J., Sherry, N.
EPI_ISL_426809	hCoV-19/Australia/VIC546/2020	Oceania / Australia / Victoria	2020-03-24	Victorian Infectious Diseases Reference Laboratory (VIDRL)	Microbiological Diagnostic Unit Public Health Laboratory and Victorian Infectious Diseases Reference Laboratory, Doherty Institute	Caly L., Seemann T., Sait, M., Schultz M., Druce J., Sherry, N.
EPI_ISL_413513	hCoV-19/South Korea/KUMC03/2020	Asia / South Korea	2020-02-27	Division of Infectious Diseases, Department of Internal Medicine, Korea University College of Medicine	Department of Microbiology, Institute for Viral Diseases, College of Medicine, Korea University	Changmin Kang, Joon-Yong Bae, Jungmin Lee, Jin Gu Yoon, Heedo Park, Juyoung Cho, Jeonghun Kim, Gee Eun Lee, Cui Chunguang, Kyeong-ryeol Shin, Ji Yun Noh, Joon Young Song, Hee Jin Cheong, Woo Joo Kim, Jin Il Kim, Man-Seong Park
EPI_ISL_426810	hCoV-19/Australia/VIC547/2020	Oceania / Australia / Victoria	2020-03-25	Victorian Infectious Diseases Reference Laboratory (VIDRL)	Microbiological Diagnostic Unit Public Health Laboratory and Victorian Infectious Diseases Reference Laboratory, Doherty Institute	Caly L., Seemann T., Sait, M., Schultz M., Druce J., Sherry, N.
EPI_ISL_426811	hCoV-19/Australia/VIC548/2020	Oceania / Australia / Victoria	2020-03-25	Victorian Infectious Diseases Reference Laboratory (VIDRL)	Microbiological Diagnostic Unit Public Health Laboratory and Victorian Infectious Diseases Reference Laboratory, Doherty Institute	Caly L., Seemann T., Sait, M., Schultz M., Druce J., Sherry, N.
EPI_ISL_426812	hCoV-19/Australia/VIC549/2020	Oceania / Australia / Victoria	2020-03-23	Victorian Infectious Diseases Reference Laboratory (VIDRL)	Microbiological Diagnostic Unit Public Health Laboratory and Victorian Infectious Diseases Reference Laboratory, Doherty Institute	Caly L., Seemann T., Sait, M., Schultz M., Druce J., Sherry, N.
EPI_ISL_426857	hCoV-19/Australia/VIC601/2020	Oceania / Australia / Victoria	2020-03-26	Victorian Infectious Diseases Reference Laboratory (VIDRL)	Microbiological Diagnostic Unit Public Health Laboratory and Victorian Infectious Diseases Reference Laboratory, Doherty Institute	Caly L., Seemann T., Sait, M., Schultz M., Druce J., Sherry, N.
EPI_ISL_425525	hCoV-19/England/NOTT-10E2ED/2020	Europe / United Kingdom / England	2020-03-21	Queens Medical Centre, Clinical Microbiology Department / DeepSeq Nottingham	COVID-19 Genomics UK (COG-UK) Consortium	Gemma Clark, Wendy Smith, Manjinder Khakh, Hannah Howson-Wells, Jonathan Ball, Patrick McClure, Joseph Chappell, Theocharis Tsoleridis, Nadine Holmes, Matthew Carlisle, Christopher Moore, Fei Sang, Johnny Debebe, Victoria Wright, Matthew Loose
EPI_ISL_426858	hCoV-19/Australia/VIC603/2020	Oceania / Australia / Victoria	2020-03-26	Victorian Infectious Diseases Reference Laboratory (VIDRL)	Microbiological Diagnostic Unit Public Health Laboratory and Victorian Infectious Diseases Reference Laboratory, Doherty Institute	Caly L., Seemann T., Sait, M., Schultz M., Druce J., Sherry, N.
EPI_ISL_425524	hCoV-19/England/NOTT-10E2DE/2020	Europe / United Kingdom / England	2020-03-20	Queens Medical Centre, Clinical Microbiology Department / DeepSeq Nottingham	COVID-19 Genomics UK (COG-UK) Consortium	Gemma Clark, Wendy Smith, Manjinder Khakh, Hannah Howson-Wells, Jonathan Ball, Patrick McClure, Joseph Chappell, Theocharis Tsoleridis, Nadine Holmes, Matthew Carlisle, Christopher Moore, Fei Sang, Johnny Debebe, Victoria Wright, Matthew Loose
EPI_ISL_426859	hCoV-19/Australia/VIC604/2020	Oceania / Australia / Victoria	2020-03-26	Victorian Infectious Diseases Reference Laboratory (VIDRL)	Microbiological Diagnostic Unit Public Health Laboratory and Victorian Infectious Diseases Reference Laboratory, Doherty Institute	Caly L., Seemann T., Sait, M., Schultz M., Druce J., Sherry, N.
EPI_ISL_425523	hCoV-19/England/NOTT-10E2CF/2020	Europe / United Kingdom / England	2020-03-20	Queens Medical Centre, Clinical Microbiology Department / DeepSeq Nottingham	COVID-19 Genomics UK (COG-UK) Consortium	Gemma Clark, Wendy Smith, Manjinder Khakh, Hannah Howson-Wells, Jonathan Ball, Patrick McClure, Joseph Chappell, Theocharis Tsoleridis, Nadine Holmes, Matthew Carlisle, Christopher Moore, Fei Sang, Johnny Debebe, Victoria Wright, Matthew Loose
EPI_ISL_425522	hCoV-19/England/NOTT-10E2B0/2020	Europe / United Kingdom / England	2020-03-20	Queens Medical Centre, Clinical Microbiology Department / DeepSeq Nottingham	COVID-19 Genomics UK (COG-UK) Consortium	Gemma Clark, Wendy Smith, Manjinder Khakh, Hannah Howson-Wells, Jonathan Ball, Patrick McClure, Joseph Chappell, Theocharis Tsoleridis, Nadine Holmes, Matthew Carlisle, Christopher Moore, Fei Sang, Johnny Debebe, Victoria Wright, Matthew Loose
EPI_ISL_425521	hCoV-19/England/NOTT-10E2A1/2020	Europe / United Kingdom / England	2020-03-21	Queens Medical Centre, Clinical Microbiology Department / DeepSeq Nottingham	COVID-19 Genomics UK (COG-UK) Consortium	Gemma Clark, Wendy Smith, Manjinder Khakh, Hannah Howson-Wells, Jonathan Ball, Patrick McClure, Joseph Chappell, Theocharis Tsoleridis, Nadine Holmes, Matthew Carlisle, Christopher Moore, Fei Sang, Johnny Debebe, Victoria Wright, Matthew Loose
EPI_ISL_425520	hCoV-19/England/NOTT-10E292/2020	Europe / United Kingdom / England	2020-03-21	Queens Medical Centre, Clinical Microbiology Department / DeepSeq Nottingham	COVID-19 Genomics UK (COG-UK) Consortium	Gemma Clark, Wendy Smith, Manjinder Khakh, Hannah Howson-Wells, Jonathan Ball, Patrick McClure, Joseph Chappell, Theocharis Tsoleridis, Nadine Holmes, Matthew Carlisle, Christopher Moore, Fei Sang, Johnny Debebe, Victoria Wright, Matthew Loose
EPI_ISL_426860	hCoV-19/Australia/VIC605/2020	Oceania / Australia / Victoria	2020-03-27	Victorian Infectious Diseases Reference Laboratory (VIDRL)	Microbiological Diagnostic Unit Public Health Laboratory and Victorian Infectious Diseases Reference Laboratory, Doherty Institute	Caly L., Seemann T., Sait, M., Schultz M., Druce J., Sherry, N.
EPI_ISL_426861	hCoV-19/Australia/VIC606/2020	Oceania / Australia / Victoria	2020-03-27	Victorian Infectious Diseases Reference Laboratory (VIDRL)	Microbiological Diagnostic Unit Public Health Laboratory and Victorian Infectious Diseases Reference Laboratory, Doherty Institute	Caly L., Seemann T., Sait, M., Schultz M., Druce J., Sherry, N.
EPI_ISL_426862	hCoV-19/Australia/VIC607/2020	Oceania / Australia / Victoria	2020-03-27	Victorian Infectious Diseases Reference Laboratory (VIDRL)	Microbiological Diagnostic Unit Public Health Laboratory and Victorian Infectious Diseases Reference Laboratory, Doherty Institute	Caly L., Seemann T., Sait, M., Schultz M., Druce J., Sherry, N.
EPI_ISL_426863	hCoV-19/Australia/VIC609/2020	Oceania / Australia / Victoria	2020-03-27	Victorian Infectious Diseases Reference Laboratory (VIDRL)	Microbiological Diagnostic Unit Public Health Laboratory and Victorian Infectious Diseases Reference Laboratory, Doherty Institute	Caly L., Seemann T., Sait, M., Schultz M., Druce J., Sherry, N.
EPI_ISL_425519	hCoV-19/England/NOTT-10E283/2020	Europe / United Kingdom / England	2020-03-20	Queens Medical Centre, Clinical Microbiology Department / DeepSeq Nottingham	COVID-19 Genomics UK (COG-UK) Consortium	Gemma Clark, Wendy Smith, Manjinder Khakh, Hannah Howson-Wells, Jonathan Ball, Patrick McClure, Joseph Chappell, Theocharis Tsoleridis, Nadine Holmes, Matthew Carlisle, Christopher Moore, Fei Sang, Johnny Debebe, Victoria Wright, Matthew Loose
EPI_ISL_426864	hCoV-19/Australia/VIC610/2020	Oceania / Australia / Victoria	2020-03-26	Victorian Infectious Diseases Reference Laboratory (VIDRL)	Microbiological Diagnostic Unit Public Health Laboratory and Victorian Infectious Diseases Reference Laboratory, Doherty Institute	Caly L., Seemann T., Sait, M., Schultz M., Druce J., Sherry, N.
EPI_ISL_425518	hCoV-19/England/NOTT-10E265/2020	Europe / United Kingdom / England	2020-03-20	Queens Medical Centre, Clinical Microbiology Department / DeepSeq Nottingham	COVID-19 Genomics UK (COG-UK) Consortium	Gemma Clark, Wendy Smith, Manjinder Khakh, Hannah Howson-Wells, Jonathan Ball, Patrick McClure, Joseph Chappell, Theocharis Tsoleridis, Nadine Holmes, Matthew Carlisle, Christopher Moore, Fei Sang, Johnny Debebe, Victoria Wright, Matthew Loose
EPI_ISL_426865	hCoV-19/Australia/VIC611/2020	Oceania / Australia / Victoria	2020-03-27	Victorian Infectious Diseases Reference Laboratory (VIDRL)	Microbiological Diagnostic Unit Public Health Laboratory and Victorian Infectious Diseases Reference Laboratory, Doherty Institute	Caly L., Seemann T., Sait, M., Schultz M., Druce J., Sherry, N.
EPI_ISL_425517	hCoV-19/England/NOTT-10E256/2020	Europe / United Kingdom / England	2020-03-20	Queens Medical Centre, Clinical Microbiology Department / DeepSeq Nottingham	COVID-19 Genomics UK (COG-UK) Consortium	Gemma Clark, Wendy Smith, Manjinder Khakh, Hannah Howson-Wells, Jonathan Ball, Patrick McClure, Joseph Chappell, Theocharis Tsoleridis, Nadine Holmes, Matthew Carlisle, Christopher Moore, Fei Sang, Johnny Debebe, Victoria Wright, Matthew Loose
EPI_ISL_426866	hCoV-19/Australia/VIC612/2020	Oceania / Australia / Victoria	2020-03-26	Victorian Infectious Diseases Reference Laboratory (VIDRL)	Microbiological Diagnostic Unit Public Health Laboratory and Victorian Infectious Diseases Reference Laboratory, Doherty Institute	Caly L., Seemann T., Sait, M., Schultz M., Druce J., Sherry, N.
EPI_ISL_425516	hCoV-19/England/NOTT-10E247/2020	Europe / United Kingdom / England	2020-03-19	Queens Medical Centre, Clinical Microbiology Department / DeepSeq Nottingham	COVID-19 Genomics UK (COG-UK) Consortium	Gemma Clark, Wendy Smith, Manjinder Khakh, Hannah Howson-Wells, Jonathan Ball, Patrick McClure, Joseph Chappell, Theocharis Tsoleridis, Nadine Holmes, Matthew Carlisle, Christopher Moore, Fei Sang, Johnny Debebe, Victoria Wright, Matthew Loose
EPI_ISL_426867	hCoV-19/Australia/VIC613/2020	Oceania / Australia / Victoria	2020-03-26	Victorian Infectious Diseases Reference Laboratory (VIDRL)	Microbiological Diagnostic Unit Public Health Laboratory and Victorian Infectious Diseases Reference Laboratory, Doherty Institute	Caly L., Seemann T., Sait, M., Schultz M., Druce J., Sherry, N.
EPI_ISL_425515	hCoV-19/England/NOTT-10E238/2020	Europe / United Kingdom / England	2020-03-20	Queens Medical Centre, Clinical Microbiology Department / DeepSeq Nottingham	COVID-19 Genomics UK (COG-UK) Consortium	Gemma Clark, Wendy Smith, Manjinder Khakh, Hannah Howson-Wells, Jonathan Ball, Patrick McClure, Joseph Chappell, Theocharis Tsoleridis, Nadine Holmes, Matthew Carlisle, Christopher Moore, Fei Sang, Johnny Debebe, Victoria Wright, Matthew Loose
EPI_ISL_425514	hCoV-19/England/NOTT-10E229/2020	Europe / United Kingdom / England	2020-03-20	Queens Medical Centre, Clinical Microbiology Department / DeepSeq Nottingham	COVID-19 Genomics UK (COG-UK) Consortium	Gemma Clark, Wendy Smith, Manjinder Khakh, Hannah Howson-Wells, Jonathan Ball, Patrick McClure, Joseph Chappell, Theocharis Tsoleridis, Nadine Holmes, Matthew Carlisle, Christopher Moore, Fei Sang, Johnny Debebe, Victoria Wright, Matthew Loose
EPI_ISL_426869	hCoV-19/Australia/VIC614/2020	Oceania / Australia / Victoria	2020-03-26	Victorian Infectious Diseases Reference Laboratory (VIDRL)	Microbiological Diagnostic Unit Public Health Laboratory and Victorian Infectious Diseases Reference Laboratory, Doherty Institute	Caly L., Seemann T., Sait, M., Schultz M., Druce J., Sherry, N.
EPI_ISL_425513	hCoV-19/England/NOTT-10E21A/2020	Europe / United Kingdom / England	2020-03-20	Queens Medical Centre, Clinical Microbiology Department / DeepSeq Nottingham	COVID-19 Genomics UK (COG-UK) Consortium	Gemma Clark, Wendy Smith, Manjinder Khakh, Hannah Howson-Wells, Jonathan Ball, Patrick McClure, Joseph Chappell, Theocharis Tsoleridis, Nadine Holmes, Matthew Carlisle, Christopher Moore, Fei Sang, Johnny Debebe, Victoria Wright, Matthew Loose
EPI_ISL_425512	hCoV-19/England/NOTT-10E20B/2020	Europe / United Kingdom / England	2020-03-19	Queens Medical Centre, Clinical Microbiology Department / DeepSeq Nottingham	COVID-19 Genomics UK (COG-UK) Consortium	Gemma Clark, Wendy Smith, Manjinder Khakh, Hannah Howson-Wells, Jonathan Ball, Patrick McClure, Joseph Chappell, Theocharis Tsoleridis, Nadine Holmes, Matthew Carlisle, Christopher Moore, Fei Sang, Johnny Debebe, Victoria Wright, Matthew Loose
EPI_ISL_425511	hCoV-19/England/NOTT-10E1FF/2020	Europe / United Kingdom / England	2020-03-20	Queens Medical Centre, Clinical Microbiology Department / DeepSeq Nottingham	COVID-19 Genomics UK (COG-UK) Consortium	Gemma Clark, Wendy Smith, Manjinder Khakh, Hannah Howson-Wells, Jonathan Ball, Patrick McClure, Joseph Chappell, Theocharis Tsoleridis, Nadine Holmes, Matthew Carlisle, Christopher Moore, Fei Sang, Johnny Debebe, Victoria Wright, Matthew Loose
EPI_ISL_425510	hCoV-19/England/NOTT-10E1E0/2020	Europe / United Kingdom / England	2020-03-19	Queens Medical Centre, Clinical Microbiology Department / DeepSeq Nottingham	COVID-19 Genomics UK (COG-UK) Consortium	Gemma Clark, Wendy Smith, Manjinder Khakh, Hannah Howson-Wells, Jonathan Ball, Patrick McClure, Joseph Chappell, Theocharis Tsoleridis, Nadine Holmes, Matthew Carlisle, Christopher Moore, Fei Sang, Johnny Debebe, Victoria Wright, Matthew Loose
EPI_ISL_426870	hCoV-19/Australia/VIC615/2020	Oceania / Australia / Victoria	2020-03-28	Victorian Infectious Diseases Reference Laboratory (VIDRL)	Microbiological Diagnostic Unit Public Health Laboratory and Victorian Infectious Diseases Reference Laboratory, Doherty Institute	Caly L., Seemann T., Sait, M., Schultz M., Druce J., Sherry, N.
EPI_ISL_426871	hCoV-19/Australia/VIC616/2020	Oceania / Australia / Victoria	2020-03-26	Victorian Infectious Diseases Reference Laboratory (VIDRL)	Microbiological Diagnostic Unit Public Health Laboratory and Victorian Infectious Diseases Reference Laboratory, Doherty Institute	Caly L., Seemann T., Sait, M., Schultz M., Druce J., Sherry, N.
EPI_ISL_426872	hCoV-19/Australia/VIC617/2020	Oceania / Australia / Victoria	2020-03-26	Victorian Infectious Diseases Reference Laboratory (VIDRL)	Microbiological Diagnostic Unit Public Health Laboratory and Victorian Infectious Diseases Reference Laboratory, Doherty Institute	Caly L., Seemann T., Sait, M., Schultz M., Druce J., Sherry, N.
EPI_ISL_426873	hCoV-19/Australia/VIC629/2020	Oceania / Australia / Victoria	2020-03-25	Victorian Infectious Diseases Reference Laboratory (VIDRL)	Microbiological Diagnostic Unit Public Health Laboratory and Victorian Infectious Diseases Reference Laboratory, Doherty Institute	Caly L., Seemann T., Sait, M., Schultz M., Druce J., Sherry, N.
EPI_ISL_425509	hCoV-19/England/NOTT-10E1D1/2020	Europe / United Kingdom / England	2020-03-19	Queens Medical Centre, Clinical Microbiology Department / DeepSeq Nottingham	COVID-19 Genomics UK (COG-UK) Consortium	Gemma Clark, Wendy Smith, Manjinder Khakh, Hannah Howson-Wells, Jonathan Ball, Patrick McClure, Joseph Chappell, Theocharis Tsoleridis, Nadine Holmes, Matthew Carlisle, Christopher Moore, Fei Sang, Johnny Debebe, Victoria Wright, Matthew Loose
EPI_ISL_426874	hCoV-19/Australia/VIC630/2020	Oceania / Australia / Victoria	2020-03-26	Victorian Infectious Diseases Reference Laboratory (VIDRL)	Microbiological Diagnostic Unit Public Health Laboratory and Victorian Infectious Diseases Reference Laboratory, Doherty Institute	Caly L., Seemann T., Sait, M., Schultz M., Druce J., Sherry, N.
EPI_ISL_425508	hCoV-19/England/NOTT-10E1C2/2020	Europe / United Kingdom / England	2020-03-20	Queens Medical Centre, Clinical Microbiology Department / DeepSeq Nottingham	COVID-19 Genomics UK (COG-UK) Consortium	Gemma Clark, Wendy Smith, Manjinder Khakh, Hannah Howson-Wells, Jonathan Ball, Patrick McClure, Joseph Chappell, Theocharis Tsoleridis, Nadine Holmes, Matthew Carlisle, Christopher Moore, Fei Sang, Johnny Debebe, Victoria Wright, Matthew Loose
EPI_ISL_426875	hCoV-19/Australia/VIC633/2020	Oceania / Australia / Victoria	2020-03-27	Victorian Infectious Diseases Reference Laboratory (VIDRL)	Microbiological Diagnostic Unit Public Health Laboratory and Victorian Infectious Diseases Reference Laboratory, Doherty Institute	Caly L., Seemann T., Sait, M., Schultz M., Druce J., Sherry, N.
EPI_ISL_425507	hCoV-19/England/NOTT-10E1B3/2020	Europe / United Kingdom / England	2020-03-19	Queens Medical Centre, Clinical Microbiology Department / DeepSeq Nottingham	COVID-19 Genomics UK (COG-UK) Consortium	Gemma Clark, Wendy Smith, Manjinder Khakh, Hannah Howson-Wells, Jonathan Ball, Patrick McClure, Joseph Chappell, Theocharis Tsoleridis, Nadine Holmes, Matthew Carlisle, Christopher Moore, Fei Sang, Johnny Debebe, Victoria Wright, Matthew Loose
EPI_ISL_426876	hCoV-19/Australia/VIC635/2020	Oceania / Australia / Victoria	2020-03-28	Victorian Infectious Diseases Reference Laboratory (VIDRL)	Microbiological Diagnostic Unit Public Health Laboratory and Victorian Infectious Diseases Reference Laboratory, Doherty Institute	Caly L., Seemann T., Sait, M., Schultz M., Druce J., Sherry, N.
EPI_ISL_425506	hCoV-19/England/NOTT-10E1A4/2020	Europe / United Kingdom / England	2020-03-19	Queens Medical Centre, Clinical Microbiology Department / DeepSeq Nottingham	COVID-19 Genomics UK (COG-UK) Consortium	Gemma Clark, Wendy Smith, Manjinder Khakh, Hannah Howson-Wells, Jonathan Ball, Patrick McClure, Joseph Chappell, Theocharis Tsoleridis, Nadine Holmes, Matthew Carlisle, Christopher Moore, Fei Sang, Johnny Debebe, Victoria Wright, Matthew Loose
EPI_ISL_426877	hCoV-19/Australia/VIC636/2020	Oceania / Australia / Victoria	2020-03-28	Victorian Infectious Diseases Reference Laboratory (VIDRL)	Microbiological Diagnostic Unit Public Health Laboratory and Victorian Infectious Diseases Reference Laboratory, Doherty Institute	Caly L., Seemann T., Sait, M., Schultz M., Druce J., Sherry, N.
EPI_ISL_425505	hCoV-19/England/NOTT-10E195/2020	Europe / United Kingdom / England	2020-03-18	Queens Medical Centre, Clinical Microbiology Department / DeepSeq Nottingham	COVID-19 Genomics UK (COG-UK) Consortium	Gemma Clark, Wendy Smith, Manjinder Khakh, Hannah Howson-Wells, Jonathan Ball, Patrick McClure, Joseph Chappell, Theocharis Tsoleridis, Nadine Holmes, Matthew Carlisle, Christopher Moore, Fei Sang, Johnny Debebe, Victoria Wright, Matthew Loose
EPI_ISL_426878	hCoV-19/Australia/VIC701/2020	Oceania / Australia / Victoria	2020-03-21	Victorian Infectious Diseases Reference Laboratory (VIDRL)	Microbiological Diagnostic Unit Public Health Laboratory and Victorian Infectious Diseases Reference Laboratory, Doherty Institute	Caly L., Seemann T., Sait, M., Schultz M., Druce J., Sherry, N.
EPI_ISL_425504	hCoV-19/England/NOTT-10E186/2020	Europe / United Kingdom / England	2020-03-18	Queens Medical Centre, Clinical Microbiology Department / DeepSeq Nottingham	COVID-19 Genomics UK (COG-UK) Consortium	Gemma Clark, Wendy Smith, Manjinder Khakh, Hannah Howson-Wells, Jonathan Ball, Patrick McClure, Joseph Chappell, Theocharis Tsoleridis, Nadine Holmes, Matthew Carlisle, Christopher Moore, Fei Sang, Johnny Debebe, Victoria Wright, Matthew Loose
EPI_ISL_424216	hCoV-19/USA/WA-UW-1690/2020	North America / USA / Washington	2020-03-19	UW Virology Lab	UW Virology Lab	Pavitra Roychoudhury, Hong Xie, Keith Jerome, Alexander Greninger
EPI_ISL_426835	hCoV-19/Australia/VIC576/2020	Oceania / Australia / Victoria	2020-03-26	Victorian Infectious Diseases Reference Laboratory (VIDRL)	Microbiological Diagnostic Unit Public Health Laboratory and Victorian Infectious Diseases Reference Laboratory, Doherty Institute	Caly L., Seemann T., Sait, M., Schultz M., Druce J., Sherry, N.
EPI_ISL_425547	hCoV-19/England/NOTT-10E450/2020	Europe / United Kingdom / England	2020-03-22	Queens Medical Centre, Clinical Microbiology Department / DeepSeq Nottingham	COVID-19 Genomics UK (COG-UK) Consortium	Gemma Clark, Wendy Smith, Manjinder Khakh, Hannah Howson-Wells, Jonathan Ball, Patrick McClure, Joseph Chappell, Theocharis Tsoleridis, Nadine Holmes, Matthew Carlisle, Christopher Moore, Fei Sang, Johnny Debebe, Victoria Wright, Matthew Loose
EPI_ISL_424215	hCoV-19/USA/WA-UW-1680/2020	North America / USA / Washington	2020-03-20	UW Virology Lab	UW Virology Lab	Pavitra Roychoudhury, Hong Xie, Keith Jerome, Alexander Greninger
EPI_ISL_426836	hCoV-19/Australia/VIC578/2020	Oceania / Australia / Victoria	2020-03-26	Victorian Infectious Diseases Reference Laboratory (VIDRL)	Microbiological Diagnostic Unit Public Health Laboratory and Victorian Infectious Diseases Reference Laboratory, Doherty Institute	Caly L., Seemann T., Sait, M., Schultz M., Druce J., Sherry, N.
EPI_ISL_425546	hCoV-19/England/NOTT-10E441/2020	Europe / United Kingdom / England	2020-03-23	Queens Medical Centre, Clinical Microbiology Department / DeepSeq Nottingham	COVID-19 Genomics UK (COG-UK) Consortium	Gemma Clark, Wendy Smith, Manjinder Khakh, Hannah Howson-Wells, Jonathan Ball, Patrick McClure, Joseph Chappell, Theocharis Tsoleridis, Nadine Holmes, Matthew Carlisle, Christopher Moore, Fei Sang, Johnny Debebe, Victoria Wright, Matthew Loose
EPI_ISL_424214	hCoV-19/USA/WA-UW-1677/2020	North America / USA / Washington	2020-03-20	UW Virology Lab	UW Virology Lab	Pavitra Roychoudhury, Hong Xie, Keith Jerome, Alexander Greninger
EPI_ISL_426837	hCoV-19/Australia/VIC580/2020	Oceania / Australia / Victoria	2020-03-25	Victorian Infectious Diseases Reference Laboratory (VIDRL)	Microbiological Diagnostic Unit Public Health Laboratory and Victorian Infectious Diseases Reference Laboratory, Doherty Institute	Caly L., Seemann T., Sait, M., Schultz M., Druce J., Sherry, N.
EPI_ISL_425545	hCoV-19/England/NOTT-10E432/2020	Europe / United Kingdom / England	2020-03-22	Queens Medical Centre, Clinical Microbiology Department / DeepSeq Nottingham	COVID-19 Genomics UK (COG-UK) Consortium	Gemma Clark, Wendy Smith, Manjinder Khakh, Hannah Howson-Wells, Jonathan Ball, Patrick McClure, Joseph Chappell, Theocharis Tsoleridis, Nadine Holmes, Matthew Carlisle, Christopher Moore, Fei Sang, Johnny Debebe, Victoria Wright, Matthew Loose
EPI_ISL_424213	hCoV-19/USA/WA-UW-1670/2020	North America / USA / Washington	2020-03-20	UW Virology Lab	UW Virology Lab	Pavitra Roychoudhury, Hong Xie, Keith Jerome, Alexander Greninger
EPI_ISL_426838	hCoV-19/Australia/VIC581/2020	Oceania / Australia / Victoria	2020-03-25	Victorian Infectious Diseases Reference Laboratory (VIDRL)	Microbiological Diagnostic Unit Public Health Laboratory and Victorian Infectious Diseases Reference Laboratory, Doherty Institute	Caly L., Seemann T., Sait, M., Schultz M., Druce J., Sherry, N.
EPI_ISL_425544	hCoV-19/England/NOTT-10E423/2020	Europe / United Kingdom / England	2020-03-22	Queens Medical Centre, Clinical Microbiology Department / DeepSeq Nottingham	COVID-19 Genomics UK (COG-UK) Consortium	Gemma Clark, Wendy Smith, Manjinder Khakh, Hannah Howson-Wells, Jonathan Ball, Patrick McClure, Joseph Chappell, Theocharis Tsoleridis, Nadine Holmes, Matthew Carlisle, Christopher Moore, Fei Sang, Johnny Debebe, Victoria Wright, Matthew Loose
EPI_ISL_424212	hCoV-19/USA/WA-UW-1715/2020	North America / USA / Washington	2020-03-19	UW Virology Lab	UW Virology Lab	Pavitra Roychoudhury, Hong Xie, Keith Jerome, Alexander Greninger
EPI_ISL_426839	hCoV-19/Australia/VIC582/2020	Oceania / Australia / Victoria	2020-03-25	Victorian Infectious Diseases Reference Laboratory (VIDRL)	Microbiological Diagnostic Unit Public Health Laboratory and Victorian Infectious Diseases Reference Laboratory, Doherty Institute	Caly L., Seemann T., Sait, M., Schultz M., Druce J., Sherry, N.
EPI_ISL_425543	hCoV-19/England/NOTT-10E414/2020	Europe / United Kingdom / England	2020-03-22	Queens Medical Centre, Clinical Microbiology Department / DeepSeq Nottingham	COVID-19 Genomics UK (COG-UK) Consortium	Gemma Clark, Wendy Smith, Manjinder Khakh, Hannah Howson-Wells, Jonathan Ball, Patrick McClure, Joseph Chappell, Theocharis Tsoleridis, Nadine Holmes, Matthew Carlisle, Christopher Moore, Fei Sang, Johnny Debebe, Victoria Wright, Matthew Loose
EPI_ISL_424211	hCoV-19/USA/WA-UW-1689/2020	North America / USA / Washington	2020-03-19	UW Virology Lab	UW Virology Lab	Pavitra Roychoudhury, Hong Xie, Keith Jerome, Alexander Greninger
EPI_ISL_425542	hCoV-19/England/NOTT-10E405/2020	Europe / United Kingdom / England	2020-03-22	Queens Medical Centre, Clinical Microbiology Department / DeepSeq Nottingham	COVID-19 Genomics UK (COG-UK) Consortium	Gemma Clark, Wendy Smith, Manjinder Khakh, Hannah Howson-Wells, Jonathan Ball, Patrick McClure, Joseph Chappell, Theocharis Tsoleridis, Nadine Holmes, Matthew Carlisle, Christopher Moore, Fei Sang, Johnny Debebe, Victoria Wright, Matthew Loose
EPI_ISL_424210	hCoV-19/USA/WA-UW-1718/2020	North America / USA / Washington	2020-03-20	UW Virology Lab	UW Virology Lab	Pavitra Roychoudhury, Hong Xie, Keith Jerome, Alexander Greninger
EPI_ISL_425541	hCoV-19/England/NOTT-10E3F9/2020	Europe / United Kingdom / England	2020-03-22	Queens Medical Centre, Clinical Microbiology Department / DeepSeq Nottingham	COVID-19 Genomics UK (COG-UK) Consortium	Gemma Clark, Wendy Smith, Manjinder Khakh, Hannah Howson-Wells, Jonathan Ball, Patrick McClure, Joseph Chappell, Theocharis Tsoleridis, Nadine Holmes, Matthew Carlisle, Christopher Moore, Fei Sang, Johnny Debebe, Victoria Wright, Matthew Loose
EPI_ISL_413560	hCoV-19/USA/WA-S3/2020	North America / USA / Washington	2020-02-28	Seattle Flu Study	Seattle Flu Study	Chu et al
EPI_ISL_425540	hCoV-19/England/NOTT-10E3EA/2020	Europe / United Kingdom / England	2020-03-21	Queens Medical Centre, Clinical Microbiology Department / DeepSeq Nottingham	COVID-19 Genomics UK (COG-UK) Consortium	Gemma Clark, Wendy Smith, Manjinder Khakh, Hannah Howson-Wells, Jonathan Ball, Patrick McClure, Joseph Chappell, Theocharis Tsoleridis, Nadine Holmes, Matthew Carlisle, Christopher Moore, Fei Sang, Johnny Debebe, Victoria Wright, Matthew Loose
EPI_ISL_413561	hCoV-19/USA/CA-CDPH-UC4/2020	North America / USA / California / Solano County	2020-02-27	California Department of Public Health	Chiu Laboratory, University of California, San Francisco	Xianding Deng, Scot Federman, Chao-Yang Pan, Hugo Guevara,Wei Gu, Debra A. Wadford, and Charles Y. Chiu
EPI_ISL_413562	hCoV-19/USA/WA11-UW7/2020	North America / USA / Washington	2020-03-02	UW Virology Lab	UW Virology Lab	Pavitra Roychoudhury, Hong Xie, Keith Jerome, Alexander Greninger
EPI_ISL_413563	hCoV-19/USA/WA12-UW8/2020	North America / USA / Washington	2020-03-03	UW Virology Lab	UW Virology Lab	Pavitra Roychoudhury, Hong Xie, Keith Jerome, Alexander Greninger
EPI_ISL_413564	hCoV-19/Netherlands/Andel_1365066/2020	Europe / Netherlands / Andel	2020-03-01	MHC West-Brabant	Erasmus Medical Center	David Nieuwenhuijse, Bas Oude Munnink, Reina Sikkema, Claudia Schapendonk, Irina Chestakova, Anne van der Linden, Mark Pronk, Pascal Lexmond, Corien Swaan, Manon Haverkate, Madelief Mollers, Mart Stein, Sandra Kengne Kamga Mobou, Jeroen van Kampen, Jolanda Voermans, Aura Timen, Corine GeurtsvanKessel, Annemiek van der Eijk, Richard Molenkamp, Marion Koopmans, on behalf of the Dutch national COVID…
EPI_ISL_413565	hCoV-19/Netherlands/Berlicum_1363564/2020	Europe / Netherlands / Berlicum	2020-02-24	Foundation Pamm	Erasmus Medical Center	David Nieuwenhuijse, Bas Oude Munnink, Reina Sikkema, Claudia Schapendonk, Irina Chestakova, Anne van der Linden, Mark Pronk, Pascal Lexmond, Corien Swaan, Manon Haverkate, Madelief Mollers, Mart Stein, Sandra Kengne Kamga Mobou, Jeroen van Kampen, Jolanda Voermans, Aura Timen, Corine GeurtsvanKessel, Annemiek van der Eijk, Richard Molenkamp, Marion Koopmans, on behalf of the Dutch national COVID…
EPI_ISL_413566	hCoV-19/Netherlands/Blaricum_1364780/2020	Europe / Netherlands / Blaricum	2020-03-02	MHC Gooi & Vechtstreek	Erasmus Medical Center	David Nieuwenhuijse, Bas Oude Munnink, Reina Sikkema, Claudia Schapendonk, Irina Chestakova, Anne van der Linden, Mark Pronk, Pascal Lexmond, Corien Swaan, Manon Haverkate, Madelief Mollers, Mart Stein, Sandra Kengne Kamga Mobou, Jeroen van Kampen, Jolanda Voermans, Aura Timen, Corine GeurtsvanKessel, Annemiek van der Eijk, Richard Molenkamp, Marion Koopmans, on behalf of the Dutch national COVID…
EPI_ISL_413567	hCoV-19/Netherlands/Coevorden_1363618/2020	Europe / Netherlands / Coevorden	2020	Unknown	Erasmus Medical Center	David Nieuwenhuijse, Bas Oude Munnink, Reina Sikkema, Claudia Schapendonk, Irina Chestakova, Anne van der Linden, Mark Pronk, Pascal Lexmond, Corien Swaan, Manon Haverkate, Madelief Mollers, Mart Stein, Sandra Kengne Kamga Mobou, Jeroen van Kampen, Jolanda Voermans, Aura Timen, Corine GeurtsvanKessel, Annemiek van der Eijk, Richard Molenkamp, Marion Koopmans, on behalf of the Dutch national COVID…
EPI_ISL_413568	hCoV-19/Netherlands/Dalen_1363624/2020	Europe / Netherlands / Dalen	2020-03-01	MHC Drente	Erasmus Medical Center	David Nieuwenhuijse, Bas Oude Munnink, Reina Sikkema, Claudia Schapendonk, Irina Chestakova, Anne van der Linden, Mark Pronk, Pascal Lexmond, Corien Swaan, Manon Haverkate, Madelief Mollers, Mart Stein, Sandra Kengne Kamga Mobou, Jeroen van Kampen, Jolanda Voermans, Aura Timen, Corine GeurtsvanKessel, Annemiek van der Eijk, Richard Molenkamp, Marion Koopmans, on behalf of the Dutch national COVID…
EPI_ISL_413558	hCoV-19/USA/CA-CDPH-UC2/2020	North America / USA / California / Solano County	2020-02-27	California Department of Public Health	Chiu Laboratory, University of California, San Francisco	Xianding Deng, Scot Federman, Chao-Yang Pan, Hugo Guevara,Wei Gu, Debra A. Wadford, and Charles Y. Chiu
EPI_ISL_413559	hCoV-19/USA/CA-CDPH-UC3/2020	North America / USA / California / Solano County	2020-02-27	California Department of Public Health	Chiu Laboratory, University of California, San Francisco	Xianding Deng, Scot Federman, Chao-Yang Pan, Hugo Guevara,Wei Gu, Debra A. Wadford, and Charles Y. Chiu
EPI_ISL_426840	hCoV-19/Australia/VIC583/2020	Oceania / Australia / Victoria	2020-03-25	Victorian Infectious Diseases Reference Laboratory (VIDRL)	Microbiological Diagnostic Unit Public Health Laboratory and Victorian Infectious Diseases Reference Laboratory, Doherty Institute	Caly L., Seemann T., Sait, M., Schultz M., Druce J., Sherry, N.
EPI_ISL_426841	hCoV-19/Australia/VIC584/2020	Oceania / Australia / Victoria	2020-03-25	Victorian Infectious Diseases Reference Laboratory (VIDRL)	Microbiological Diagnostic Unit Public Health Laboratory and Victorian Infectious Diseases Reference Laboratory, Doherty Institute	Caly L., Seemann T., Sait, M., Schultz M., Druce J., Sherry, N.
EPI_ISL_424209	hCoV-19/USA/WA-UW-1765/2020	North America / USA / Washington	2020-03-20	UW Virology Lab	UW Virology Lab	Pavitra Roychoudhury, Hong Xie, Keith Jerome, Alexander Greninger
EPI_ISL_426842	hCoV-19/Australia/VIC585/2020	Oceania / Australia / Victoria	2020-03-25	Victorian Infectious Diseases Reference Laboratory (VIDRL)	Microbiological Diagnostic Unit Public Health Laboratory and Victorian Infectious Diseases Reference Laboratory, Doherty Institute	Caly L., Seemann T., Sait, M., Schultz M., Druce J., Sherry, N.
EPI_ISL_424208	hCoV-19/USA/WA-UW-1712/2020	North America / USA / Washington	2020-03-20	UW Virology Lab	UW Virology Lab	Pavitra Roychoudhury, Hong Xie, Keith Jerome, Alexander Greninger
EPI_ISL_426843	hCoV-19/Australia/VIC586/2020	Oceania / Australia / Victoria	2020-03-24	Victorian Infectious Diseases Reference Laboratory (VIDRL)	Microbiological Diagnostic Unit Public Health Laboratory and Victorian Infectious Diseases Reference Laboratory, Doherty Institute	Caly L., Seemann T., Sait, M., Schultz M., Druce J., Sherry, N.
EPI_ISL_425539	hCoV-19/England/NOTT-10E3DB/2020	Europe / United Kingdom / England	2020-03-22	Queens Medical Centre, Clinical Microbiology Department / DeepSeq Nottingham	COVID-19 Genomics UK (COG-UK) Consortium	Gemma Clark, Wendy Smith, Manjinder Khakh, Hannah Howson-Wells, Jonathan Ball, Patrick McClure, Joseph Chappell, Theocharis Tsoleridis, Nadine Holmes, Matthew Carlisle, Christopher Moore, Fei Sang, Johnny Debebe, Victoria Wright, Matthew Loose
EPI_ISL_424207	hCoV-19/USA/WA-UW-1716/2020	North America / USA / Washington	2020-03-20	UW Virology Lab	UW Virology Lab	Pavitra Roychoudhury, Hong Xie, Keith Jerome, Alexander Greninger
EPI_ISL_426844	hCoV-19/Australia/VIC587/2020	Oceania / Australia / Victoria	2020-03-25	Victorian Infectious Diseases Reference Laboratory (VIDRL)	Microbiological Diagnostic Unit Public Health Laboratory and Victorian Infectious Diseases Reference Laboratory, Doherty Institute	Caly L., Seemann T., Sait, M., Schultz M., Druce J., Sherry, N.
EPI_ISL_425538	hCoV-19/England/NOTT-10E3CC/2020	Europe / United Kingdom / England	2020-03-21	Queens Medical Centre, Clinical Microbiology Department / DeepSeq Nottingham	COVID-19 Genomics UK (COG-UK) Consortium	Gemma Clark, Wendy Smith, Manjinder Khakh, Hannah Howson-Wells, Jonathan Ball, Patrick McClure, Joseph Chappell, Theocharis Tsoleridis, Nadine Holmes, Matthew Carlisle, Christopher Moore, Fei Sang, Johnny Debebe, Victoria Wright, Matthew Loose
EPI_ISL_424206	hCoV-19/USA/WA-UW-1673/2020	North America / USA / Washington	2020-03-20	UW Virology Lab	UW Virology Lab	Pavitra Roychoudhury, Hong Xie, Keith Jerome, Alexander Greninger
EPI_ISL_426845	hCoV-19/Australia/VIC588/2020	Oceania / Australia / Victoria	2020-03-21	Victorian Infectious Diseases Reference Laboratory (VIDRL)	Microbiological Diagnostic Unit Public Health Laboratory and Victorian Infectious Diseases Reference Laboratory, Doherty Institute	Caly L., Seemann T., Sait, M., Schultz M., Druce J., Sherry, N.
EPI_ISL_425537	hCoV-19/England/NOTT-10E3BD/2020	Europe / United Kingdom / England	2020-03-21	Queens Medical Centre, Clinical Microbiology Department / DeepSeq Nottingham	COVID-19 Genomics UK (COG-UK) Consortium	Gemma Clark, Wendy Smith, Manjinder Khakh, Hannah Howson-Wells, Jonathan Ball, Patrick McClure, Joseph Chappell, Theocharis Tsoleridis, Nadine Holmes, Matthew Carlisle, Christopher Moore, Fei Sang, Johnny Debebe, Victoria Wright, Matthew Loose
EPI_ISL_424205	hCoV-19/USA/WA-UW-1697/2020	North America / USA / Washington	2020-03-20	UW Virology Lab	UW Virology Lab	Pavitra Roychoudhury, Hong Xie, Keith Jerome, Alexander Greninger
EPI_ISL_426846	hCoV-19/Australia/VIC589/2020	Oceania / Australia / Victoria	2020-03-22	Victorian Infectious Diseases Reference Laboratory (VIDRL)	Microbiological Diagnostic Unit Public Health Laboratory and Victorian Infectious Diseases Reference Laboratory, Doherty Institute	Caly L., Seemann T., Sait, M., Schultz M., Druce J., Sherry, N.
EPI_ISL_425536	hCoV-19/England/NOTT-10E3AE/2020	Europe / United Kingdom / England	2020-03-21	Queens Medical Centre, Clinical Microbiology Department / DeepSeq Nottingham	COVID-19 Genomics UK (COG-UK) Consortium	Gemma Clark, Wendy Smith, Manjinder Khakh, Hannah Howson-Wells, Jonathan Ball, Patrick McClure, Joseph Chappell, Theocharis Tsoleridis, Nadine Holmes, Matthew Carlisle, Christopher Moore, Fei Sang, Johnny Debebe, Victoria Wright, Matthew Loose
EPI_ISL_424204	hCoV-19/USA/WA-UW-1698/2020	North America / USA / Washington	2020-03-20	UW Virology Lab	UW Virology Lab	Pavitra Roychoudhury, Hong Xie, Keith Jerome, Alexander Greninger
EPI_ISL_426847	hCoV-19/Australia/VIC590/2020	Oceania / Australia / Victoria	2020-03-22	Victorian Infectious Diseases Reference Laboratory (VIDRL)	Microbiological Diagnostic Unit Public Health Laboratory and Victorian Infectious Diseases Reference Laboratory, Doherty Institute	Caly L., Seemann T., Sait, M., Schultz M., Druce J., Sherry, N.
EPI_ISL_425535	hCoV-19/England/NOTT-10E39F/2020	Europe / United Kingdom / England	2020-03-21	Queens Medical Centre, Clinical Microbiology Department / DeepSeq Nottingham	COVID-19 Genomics UK (COG-UK) Consortium	Gemma Clark, Wendy Smith, Manjinder Khakh, Hannah Howson-Wells, Jonathan Ball, Patrick McClure, Joseph Chappell, Theocharis Tsoleridis, Nadine Holmes, Matthew Carlisle, Christopher Moore, Fei Sang, Johnny Debebe, Victoria Wright, Matthew Loose
EPI_ISL_424203	hCoV-19/USA/WA-UW-1652/2020	North America / USA / Washington	2020-03-20	UW Virology Lab	UW Virology Lab	Pavitra Roychoudhury, Hong Xie, Keith Jerome, Alexander Greninger
EPI_ISL_426848	hCoV-19/Australia/VIC591/2020	Oceania / Australia / Victoria	2020-03-22	Victorian Infectious Diseases Reference Laboratory (VIDRL)	Microbiological Diagnostic Unit Public Health Laboratory and Victorian Infectious Diseases Reference Laboratory, Doherty Institute	Caly L., Seemann T., Sait, M., Schultz M., Druce J., Sherry, N.
EPI_ISL_425534	hCoV-19/England/NOTT-10E380/2020	Europe / United Kingdom / England	2020-03-21	Queens Medical Centre, Clinical Microbiology Department / DeepSeq Nottingham	COVID-19 Genomics UK (COG-UK) Consortium	Gemma Clark, Wendy Smith, Manjinder Khakh, Hannah Howson-Wells, Jonathan Ball, Patrick McClure, Joseph Chappell, Theocharis Tsoleridis, Nadine Holmes, Matthew Carlisle, Christopher Moore, Fei Sang, Johnny Debebe, Victoria Wright, Matthew Loose
EPI_ISL_424202	hCoV-19/USA/WA-UW-1651/2020	North America / USA / Washington	2020-03-20	UW Virology Lab	UW Virology Lab	Pavitra Roychoudhury, Hong Xie, Keith Jerome, Alexander Greninger
EPI_ISL_426849	hCoV-19/Australia/VIC592/2020	Oceania / Australia / Victoria	2020-03-23	Victorian Infectious Diseases Reference Laboratory (VIDRL)	Microbiological Diagnostic Unit Public Health Laboratory and Victorian Infectious Diseases Reference Laboratory, Doherty Institute	Caly L., Seemann T., Sait, M., Schultz M., Druce J., Sherry, N.
EPI_ISL_425533	hCoV-19/England/NOTT-10E371/2020	Europe / United Kingdom / England	2020-03-21	Queens Medical Centre, Clinical Microbiology Department / DeepSeq Nottingham	COVID-19 Genomics UK (COG-UK) Consortium	Gemma Clark, Wendy Smith, Manjinder Khakh, Hannah Howson-Wells, Jonathan Ball, Patrick McClure, Joseph Chappell, Theocharis Tsoleridis, Nadine Holmes, Matthew Carlisle, Christopher Moore, Fei Sang, Johnny Debebe, Victoria Wright, Matthew Loose
EPI_ISL_424201	hCoV-19/USA/WA-UW-1659/2020	North America / USA / Washington	2020-03-20	UW Virology Lab	UW Virology Lab	Pavitra Roychoudhury, Hong Xie, Keith Jerome, Alexander Greninger
EPI_ISL_425532	hCoV-19/England/NOTT-10E362/2020	Europe / United Kingdom / England	2020-03-21	Queens Medical Centre, Clinical Microbiology Department / DeepSeq Nottingham	COVID-19 Genomics UK (COG-UK) Consortium	Gemma Clark, Wendy Smith, Manjinder Khakh, Hannah Howson-Wells, Jonathan Ball, Patrick McClure, Joseph Chappell, Theocharis Tsoleridis, Nadine Holmes, Matthew Carlisle, Christopher Moore, Fei Sang, Johnny Debebe, Victoria Wright, Matthew Loose
EPI_ISL_424200	hCoV-19/USA/WA-UW-1723/2020	North America / USA / Washington	2020-03-20	UW Virology Lab	UW Virology Lab	Pavitra Roychoudhury, Hong Xie, Keith Jerome, Alexander Greninger
EPI_ISL_425531	hCoV-19/England/NOTT-10E344/2020	Europe / United Kingdom / England	2020-03-22	Queens Medical Centre, Clinical Microbiology Department / DeepSeq Nottingham	COVID-19 Genomics UK (COG-UK) Consortium	Gemma Clark, Wendy Smith, Manjinder Khakh, Hannah Howson-Wells, Jonathan Ball, Patrick McClure, Joseph Chappell, Theocharis Tsoleridis, Nadine Holmes, Matthew Carlisle, Christopher Moore, Fei Sang, Johnny Debebe, Victoria Wright, Matthew Loose
EPI_ISL_425530	hCoV-19/England/NOTT-10E335/2020	Europe / United Kingdom / England	2020-03-21	Queens Medical Centre, Clinical Microbiology Department / DeepSeq Nottingham	COVID-19 Genomics UK (COG-UK) Consortium	Gemma Clark, Wendy Smith, Manjinder Khakh, Hannah Howson-Wells, Jonathan Ball, Patrick McClure, Joseph Chappell, Theocharis Tsoleridis, Nadine Holmes, Matthew Carlisle, Christopher Moore, Fei Sang, Johnny Debebe, Victoria Wright, Matthew Loose
EPI_ISL_413550	hCoV-19/Nigeria/Lagos01/2020	Africa / Nigeria / Lagos	2020-02-27	Centre for Human and Zoonotic Virology (CHAZVY), College of Medicine University of Lagos/Lagos University Teaching Hospital (LUTH), part of the Laboratory Network of the Nigeria Centre for Disease Control (NCDC)	African Centre of Excellence for Genomics of Infectious Diseases (ACEGID), Redeemer's University, Ede, Osun State, Nigeria	Oluniyi P.E., Ajogbasile F.V., Kayode A., Oguzie J., Folarin O.A., Ihekweazu C. Happi C.T.
EPI_ISL_413553	hCoV-19/Iran/Tehran15AW/2020	Asia / Iran / Tehran	2020-02-28	Iran National Influenza Center	Iran National Influenza Center	Jila Yavarian, Nazanin Zahra Shafiei Jandaghi, Kaveh Sadeghi, Fatemeh Ajaminejad, Nastaran Ghavvami and Talat Mokhtari Azad
EPI_ISL_413554	hCoV-19/Iran/Tehran9BE/2020	Asia / Iran / Tehran	2020-02-23	Iran National Influenza Center	Iran National Influenza Center	Jila Yavarian, Nazanin Zahra Shafiei Jandaghi, Kaveh Sadeghi, Nastaran Ghavvami, Fatemeh Ajami Nejad, Fatemeh Saadatmand and Talat Mokhtari Azad
EPI_ISL_413555	hCoV-19/Wales/PHW1/2020	Europe / United Kingdom / Wales	2020-02-27	Wales Specialist Virology Centre	Public Health Wales Microbiology Cardiff	Catherine Moore, Cen Sabu, Joanne Watkins, Sally Corden, Tom Connor
EPI_ISL_413556	hCoV-19/Wales/PHW2/2020	Europe / United Kingdom / Wales	2020-03-04	Wales Specialist Virology Centre	Public Health Wales Microbiology Cardiff	Catherine Moore, Tim Jones, Joanne Watkins, Sally Corden, Tom Connor
EPI_ISL_413557	hCoV-19/USA/CA-CDPH-UC1/2020	North America / USA / California / Sonoma County	2020-02-28	California Department of Public Health	Chiu Laboratory, University of California, San Francisco	Xianding Deng, Scot Federman, Chao-Yang Pan, Hugo Guevara,Wei Gu, Debra A. Wadford, and Charles Y. Chiu
EPI_ISL_426850	hCoV-19/Australia/VIC593/2020	Oceania / Australia / Victoria	2020-03-23	Victorian Infectious Diseases Reference Laboratory (VIDRL)	Microbiological Diagnostic Unit Public Health Laboratory and Victorian Infectious Diseases Reference Laboratory, Doherty Institute	Caly L., Seemann T., Sait, M., Schultz M., Druce J., Sherry, N.
EPI_ISL_426851	hCoV-19/Australia/VIC594/2020	Oceania / Australia / Victoria	2020-03-25	Victorian Infectious Diseases Reference Laboratory (VIDRL)	Microbiological Diagnostic Unit Public Health Laboratory and Victorian Infectious Diseases Reference Laboratory, Doherty Institute	Caly L., Seemann T., Sait, M., Schultz M., Druce J., Sherry, N.
EPI_ISL_426852	hCoV-19/Australia/VIC595/2020	Oceania / Australia / Victoria	2020-03-25	Victorian Infectious Diseases Reference Laboratory (VIDRL)	Microbiological Diagnostic Unit Public Health Laboratory and Victorian Infectious Diseases Reference Laboratory, Doherty Institute	Caly L., Seemann T., Sait, M., Schultz M., Druce J., Sherry, N.
EPI_ISL_426853	hCoV-19/Australia/VIC596/2020	Oceania / Australia / Victoria	2020-03-25	Victorian Infectious Diseases Reference Laboratory (VIDRL)	Microbiological Diagnostic Unit Public Health Laboratory and Victorian Infectious Diseases Reference Laboratory, Doherty Institute	Caly L., Seemann T., Sait, M., Schultz M., Druce J., Sherry, N.
EPI_ISL_425529	hCoV-19/England/NOTT-10E326/2020	Europe / United Kingdom / England	2020-03-21	Queens Medical Centre, Clinical Microbiology Department / DeepSeq Nottingham	COVID-19 Genomics UK (COG-UK) Consortium	Gemma Clark, Wendy Smith, Manjinder Khakh, Hannah Howson-Wells, Jonathan Ball, Patrick McClure, Joseph Chappell, Theocharis Tsoleridis, Nadine Holmes, Matthew Carlisle, Christopher Moore, Fei Sang, Johnny Debebe, Victoria Wright, Matthew Loose
EPI_ISL_426854	hCoV-19/Australia/VIC597/2020	Oceania / Australia / Victoria	2020-03-25	Victorian Infectious Diseases Reference Laboratory (VIDRL)	Microbiological Diagnostic Unit Public Health Laboratory and Victorian Infectious Diseases Reference Laboratory, Doherty Institute	Caly L., Seemann T., Sait, M., Schultz M., Druce J., Sherry, N.
EPI_ISL_425528	hCoV-19/England/NOTT-10E317/2020	Europe / United Kingdom / England	2020-03-14	Queens Medical Centre, Clinical Microbiology Department / DeepSeq Nottingham	COVID-19 Genomics UK (COG-UK) Consortium	Gemma Clark, Wendy Smith, Manjinder Khakh, Hannah Howson-Wells, Jonathan Ball, Patrick McClure, Joseph Chappell, Theocharis Tsoleridis, Nadine Holmes, Matthew Carlisle, Christopher Moore, Fei Sang, Johnny Debebe, Victoria Wright, Matthew Loose
EPI_ISL_426855	hCoV-19/Australia/VIC598/2020	Oceania / Australia / Victoria	2020-03-25	Victorian Infectious Diseases Reference Laboratory (VIDRL)	Microbiological Diagnostic Unit Public Health Laboratory and Victorian Infectious Diseases Reference Laboratory, Doherty Institute	Caly L., Seemann T., Sait, M., Schultz M., Druce J., Sherry, N.
EPI_ISL_425527	hCoV-19/England/NOTT-10E308/2020	Europe / United Kingdom / England	2020-03-19	Queens Medical Centre, Clinical Microbiology Department / DeepSeq Nottingham	COVID-19 Genomics UK (COG-UK) Consortium	Gemma Clark, Wendy Smith, Manjinder Khakh, Hannah Howson-Wells, Jonathan Ball, Patrick McClure, Joseph Chappell, Theocharis Tsoleridis, Nadine Holmes, Matthew Carlisle, Christopher Moore, Fei Sang, Johnny Debebe, Victoria Wright, Matthew Loose
EPI_ISL_426856	hCoV-19/Australia/VIC599/2020	Oceania / Australia / Victoria	2020-03-25	Victorian Infectious Diseases Reference Laboratory (VIDRL)	Microbiological Diagnostic Unit Public Health Laboratory and Victorian Infectious Diseases Reference Laboratory, Doherty Institute	Caly L., Seemann T., Sait, M., Schultz M., Druce J., Sherry, N.
EPI_ISL_425526	hCoV-19/England/NOTT-10E2FC/2020	Europe / United Kingdom / England	2020-03-21	Queens Medical Centre, Clinical Microbiology Department / DeepSeq Nottingham	COVID-19 Genomics UK (COG-UK) Consortium	Gemma Clark, Wendy Smith, Manjinder Khakh, Hannah Howson-Wells, Jonathan Ball, Patrick McClure, Joseph Chappell, Theocharis Tsoleridis, Nadine Holmes, Matthew Carlisle, Christopher Moore, Fei Sang, Johnny Debebe, Victoria Wright, Matthew Loose
EPI_ISL_417262	hCoV-19/England/20109039306/2020	Europe / United Kingdom / England	2020-03-06	Respiratory Virus Unit, Microbiology Services Colindale, Public Health England	Respiratory Virus Unit, Microbiology Services Colindale, Public Health England	Monica Galiano, Shahjahan Miah, Angie Lackenby, Omolola Akinbami, Tiina Talts, Leena Bhaw, Richard Myers, Steven Platt, Kirstin Edwards, Jonathan Hubb, Joanna Ellis, Maria Zambon
EPI_ISL_417263	hCoV-19/England/20109050106/2020	Europe / United Kingdom / England	2020-03-06	Respiratory Virus Unit, Microbiology Services Colindale, Public Health England	Respiratory Virus Unit, Microbiology Services Colindale, Public Health England	Monica Galiano, Shahjahan Miah, Angie Lackenby, Omolola Akinbami, Tiina Talts, Leena Bhaw, Richard Myers, Steven Platt, Kirstin Edwards, Jonathan Hubb, Joanna Ellis, Maria Zambon
EPI_ISL_417260	hCoV-19/England/20109035906/2020	Europe / United Kingdom / England	2020-03-05	Respiratory Virus Unit, Microbiology Services Colindale, Public Health England	Respiratory Virus Unit, Microbiology Services Colindale, Public Health England	Monica Galiano, Shahjahan Miah, Angie Lackenby, Omolola Akinbami, Tiina Talts, Leena Bhaw, Richard Myers, Steven Platt, Kirstin Edwards, Jonathan Hubb, Joanna Ellis, Maria Zambon
EPI_ISL_417261	hCoV-19/England/20109038906/2020	Europe / United Kingdom / England	2020-03-06	Respiratory Virus Unit, Microbiology Services Colindale, Public Health England	Respiratory Virus Unit, Microbiology Services Colindale, Public Health England	Monica Galiano, Shahjahan Miah, Angie Lackenby, Omolola Akinbami, Tiina Talts, Leena Bhaw, Richard Myers, Steven Platt, Kirstin Edwards, Jonathan Hubb, Joanna Ellis, Maria Zambon
EPI_ISL_417266	hCoV-19/England/20109050506/2020	Europe / United Kingdom / England	2020-03-05	Respiratory Virus Unit, Microbiology Services Colindale, Public Health England	Respiratory Virus Unit, Microbiology Services Colindale, Public Health England	Monica Galiano, Shahjahan Miah, Angie Lackenby, Omolola Akinbami, Tiina Talts, Leena Bhaw, Richard Myers, Steven Platt, Kirstin Edwards, Jonathan Hubb, Joanna Ellis, Maria Zambon
EPI_ISL_417267	hCoV-19/England/20109050606/2020	Europe / United Kingdom / England	2020-03-05	Respiratory Virus Unit, Microbiology Services Colindale, Public Health England	Respiratory Virus Unit, Microbiology Services Colindale, Public Health England	Monica Galiano, Shahjahan Miah, Angie Lackenby, Omolola Akinbami, Tiina Talts, Leena Bhaw, Richard Myers, Steven Platt, Kirstin Edwards, Jonathan Hubb, Joanna Ellis, Maria Zambon
EPI_ISL_417264	hCoV-19/England/20109050306/2020	Europe / United Kingdom / England	2020-03-04	Respiratory Virus Unit, Microbiology Services Colindale, Public Health England	Respiratory Virus Unit, Microbiology Services Colindale, Public Health England	Monica Galiano, Shahjahan Miah, Angie Lackenby, Omolola Akinbami, Tiina Talts, Leena Bhaw, Richard Myers, Steven Platt, Kirstin Edwards, Jonathan Hubb, Joanna Ellis, Maria Zambon
EPI_ISL_417265	hCoV-19/England/20109050406/2020	Europe / United Kingdom / England	2020-03-08	Respiratory Virus Unit, Microbiology Services Colindale, Public Health England	Respiratory Virus Unit, Microbiology Services Colindale, Public Health England	Monica Galiano, Shahjahan Miah, Angie Lackenby, Omolola Akinbami, Tiina Talts, Leena Bhaw, Richard Myers, Steven Platt, Kirstin Edwards, Jonathan Hubb, Joanna Ellis, Maria Zambon
EPI_ISL_417268	hCoV-19/England/20109050706/2020	Europe / United Kingdom / England	2020-03-05	Respiratory Virus Unit, Microbiology Services Colindale, Public Health England	Respiratory Virus Unit, Microbiology Services Colindale, Public Health England	Monica Galiano, Shahjahan Miah, Angie Lackenby, Omolola Akinbami, Tiina Talts, Leena Bhaw, Richard Myers, Steven Platt, Kirstin Edwards, Jonathan Hubb, Joanna Ellis, Maria Zambon
EPI_ISL_417269	hCoV-19/England/20109050806/2020	Europe / United Kingdom / England	2020-03-05	Respiratory Virus Unit, Microbiology Services Colindale, Public Health England	Respiratory Virus Unit, Microbiology Services Colindale, Public Health England	Monica Galiano, Shahjahan Miah, Angie Lackenby, Omolola Akinbami, Tiina Talts, Leena Bhaw, Richard Myers, Steven Platt, Kirstin Edwards, Jonathan Hubb, Joanna Ellis, Maria Zambon
EPI_ISL_418583	hCoV-19/Ireland/24042/2020	Europe / Ireland / Dublin	2020-03-10	UCD National Virus Reference Laboratory	UCD National Virus Reference Laboratory	Michael Carr, Gabriel Gonzalez, Jonathan Dean, Suzie Coughlan, Alison Murphy, Kevin Byrne, Ken Wolfe, Jeff Connell, Brendan Loftus, Cillian F De Gascun
EPI_ISL_417251	hCoV-19/England/20108004803/2020	Europe / United Kingdom / England	2020-03-03	Respiratory Virus Unit, Microbiology Services Colindale, Public Health England	Respiratory Virus Unit, Microbiology Services Colindale, Public Health England	Monica Galiano, Shahjahan Miah, Angie Lackenby, Omolola Akinbami, Tiina Talts, Leena Bhaw, Richard Myers, Steven Platt, Kirstin Edwards, Jonathan Hubb, Joanna Ellis, Maria Zambon
EPI_ISL_417252	hCoV-19/England/20108006003/2020	Europe / United Kingdom / England	2020-03-05	Respiratory Virus Unit, Microbiology Services Colindale, Public Health England	Respiratory Virus Unit, Microbiology Services Colindale, Public Health England	Monica Galiano, Shahjahan Miah, Angie Lackenby, Omolola Akinbami, Tiina Talts, Leena Bhaw, Richard Myers, Steven Platt, Kirstin Edwards, Jonathan Hubb, Joanna Ellis, Maria Zambon
EPI_ISL_418582	hCoV-19/Ireland/22901/2020	Europe / Ireland / Louth	2020-03-10	UCD National Virus Reference Laboratory	UCD National Virus Reference Laboratory	Michael Carr, Gabriel Gonzalez, Jonathan Dean, Suzie Coughlan, Alison Murphy, Kevin Byrne, Ken Wolfe, Jeff Connell, Brendan Loftus, Cillian F De Gascun
EPI_ISL_418581	hCoV-19/Ireland/Dublin-22428/2020	Europe / Ireland / Dublin	2020-03-08	UCD National Virus Reference Laboratory	UCD National Virus Reference Laboratory	Michael Carr, Gabriel Gonzalez, Jonathan Dean, Suzie Coughlan, Alison Murphy, Kevin Byrne, Ken Wolfe, Jeff Connell, Brendan Loftus, Cillian F De Gascun
EPI_ISL_417250	hCoV-19/England/20108004702/2020	Europe / United Kingdom / England	2020-03-02	Respiratory Virus Unit, Microbiology Services Colindale, Public Health England	Respiratory Virus Unit, Microbiology Services Colindale, Public Health England	Monica Galiano, Shahjahan Miah, Angie Lackenby, Omolola Akinbami, Tiina Talts, Leena Bhaw, Richard Myers, Steven Platt, Kirstin Edwards, Jonathan Hubb, Joanna Ellis, Maria Zambon
EPI_ISL_418580	hCoV-19/Ireland/Dublin-22361/2020	Europe / Ireland / Cork	2020-03-08	UCD National Virus Reference Laboratory	UCD National Virus Reference Laboratory	Michael Carr, Gabriel Gonzalez, Jonathan Dean, Suzie Coughlan, Alison Murphy, Kevin Byrne, Ken Wolfe, Jeff Connell, Brendan Loftus, Cillian F De Gascun
EPI_ISL_417255	hCoV-19/England/20108007002/2020	Europe / United Kingdom / England	2020-03-04	Respiratory Virus Unit, Microbiology Services Colindale, Public Health England	Respiratory Virus Unit, Microbiology Services Colindale, Public Health England	Monica Galiano, Shahjahan Miah, Angie Lackenby, Omolola Akinbami, Tiina Talts, Leena Bhaw, Richard Myers, Steven Platt, Kirstin Edwards, Jonathan Hubb, Joanna Ellis, Maria Zambon
EPI_ISL_417256	hCoV-19/England/20108007302/2020	Europe / United Kingdom / England	2020-03-03	Respiratory Virus Unit, Microbiology Services Colindale, Public Health England	Respiratory Virus Unit, Microbiology Services Colindale, Public Health England	Monica Galiano, Shahjahan Miah, Angie Lackenby, Omolola Akinbami, Tiina Talts, Leena Bhaw, Richard Myers, Steven Platt, Kirstin Edwards, Jonathan Hubb, Joanna Ellis, Maria Zambon
EPI_ISL_417253	hCoV-19/England/20108006603/2020	Europe / United Kingdom / England	2020-03-03	Respiratory Virus Unit, Microbiology Services Colindale, Public Health England	Respiratory Virus Unit, Microbiology Services Colindale, Public Health England	Monica Galiano, Shahjahan Miah, Angie Lackenby, Omolola Akinbami, Tiina Talts, Leena Bhaw, Richard Myers, Steven Platt, Kirstin Edwards, Jonathan Hubb, Joanna Ellis, Maria Zambon
EPI_ISL_418584	hCoV-19/Ireland/24052/2020	Europe / Ireland / Wicklow	2020-03-10	UCD National Virus Reference Laboratory	UCD National Virus Reference Laboratory	Michael Carr, Gabriel Gonzalez, Jonathan Dean, Suzie Coughlan, Alison Murphy, Kevin Byrne, Ken Wolfe, Jeff Connell, Brendan Loftus, Cillian F De Gascun
EPI_ISL_417254	hCoV-19/England/20108006802/2020	Europe / United Kingdom / England	2020-03-04	Respiratory Virus Unit, Microbiology Services Colindale, Public Health England	Respiratory Virus Unit, Microbiology Services Colindale, Public Health England	Monica Galiano, Shahjahan Miah, Angie Lackenby, Omolola Akinbami, Tiina Talts, Leena Bhaw, Richard Myers, Steven Platt, Kirstin Edwards, Jonathan Hubb, Joanna Ellis, Maria Zambon
EPI_ISL_417259	hCoV-19/England/20108125106/2020	Europe / United Kingdom / England	2020-03-04	Respiratory Virus Unit, Microbiology Services Colindale, Public Health England	Respiratory Virus Unit, Microbiology Services Colindale, Public Health England	Monica Galiano, Shahjahan Miah, Angie Lackenby, Omolola Akinbami, Tiina Talts, Leena Bhaw, Richard Myers, Steven Platt, Kirstin Edwards, Jonathan Hubb, Joanna Ellis, Maria Zambon
EPI_ISL_417257	hCoV-19/England/20108007402/2020	Europe / United Kingdom / England	2020-03-03	Respiratory Virus Unit, Microbiology Services Colindale, Public Health England	Respiratory Virus Unit, Microbiology Services Colindale, Public Health England	Monica Galiano, Shahjahan Miah, Angie Lackenby, Omolola Akinbami, Tiina Talts, Leena Bhaw, Richard Myers, Steven Platt, Kirstin Edwards, Jonathan Hubb, Joanna Ellis, Maria Zambon
EPI_ISL_417258	hCoV-19/England/20108034006/2020	Europe / United Kingdom / England	2020-03-06	Respiratory Virus Unit, Microbiology Services Colindale, Public Health England	Respiratory Virus Unit, Microbiology Services Colindale, Public Health England	Monica Galiano, Shahjahan Miah, Angie Lackenby, Omolola Akinbami, Tiina Talts, Leena Bhaw, Richard Myers, Steven Platt, Kirstin Edwards, Jonathan Hubb, Joanna Ellis, Maria Zambon
EPI_ISL_420899	hCoV-19/Germany/BAV-V2010492/2020	Europe / Germany / Munich	2020-03-11	Max von Pettenkofer Institute, Virology, National Reference Center for Retroviruses, LMU Munich	Laboratory for Functional Genome Analysis, Dept. Genomics, Gene Center of the LMU Munich	Max Muenchhoff, Stefan Krebs, Alexander Graf, Ashok Varadharajan, Oliver Keppler, Helmut Blum
EPI_ISL_420898	hCoV-19/Germany/BAV-V2010486/2020	Europe / Germany / Bavaria / Munich	2020-03-11	Max von Pettenkofer Institute, Virology, National Reference Center for Retroviruses, LMU Munich	Laboratory for Functional Genome Analysis, Dept. Genomics, Gene Center of the LMU Munich	Max Muenchhoff, Stefan Krebs, Alexander Graf, Ashok Varadharajan, Oliver Keppler, Helmut Blum
EPI_ISL_417284	hCoV-19/England/20109060106/2020	Europe / United Kingdom / England	2020-03-07	Respiratory Virus Unit, Microbiology Services Colindale, Public Health England	Respiratory Virus Unit, Microbiology Services Colindale, Public Health England	Monica Galiano, Shahjahan Miah, Angie Lackenby, Omolola Akinbami, Tiina Talts, Leena Bhaw, Richard Myers, Steven Platt, Kirstin Edwards, Jonathan Hubb, Joanna Ellis, Maria Zambon
EPI_ISL_417285	hCoV-19/England/20109093606/2020	Europe / United Kingdom / England	2020-03-06	Respiratory Virus Unit, Microbiology Services Colindale, Public Health England	Respiratory Virus Unit, Microbiology Services Colindale, Public Health England	Monica Galiano, Shahjahan Miah, Angie Lackenby, Omolola Akinbami, Tiina Talts, Leena Bhaw, Richard Myers, Steven Platt, Kirstin Edwards, Jonathan Hubb, Joanna Ellis, Maria Zambon
EPI_ISL_417282	hCoV-19/England/20109056906/2020	Europe / United Kingdom / England	2020-03-05	Respiratory Virus Unit, Microbiology Services Colindale, Public Health England	Respiratory Virus Unit, Microbiology Services Colindale, Public Health England	Monica Galiano, Shahjahan Miah, Angie Lackenby, Omolola Akinbami, Tiina Talts, Leena Bhaw, Richard Myers, Steven Platt, Kirstin Edwards, Jonathan Hubb, Joanna Ellis, Maria Zambon
EPI_ISL_417283	hCoV-19/England/20109058906/2020	Europe / United Kingdom / England	2020-03-06	Respiratory Virus Unit, Microbiology Services Colindale, Public Health England	Respiratory Virus Unit, Microbiology Services Colindale, Public Health England	Monica Galiano, Shahjahan Miah, Angie Lackenby, Omolola Akinbami, Tiina Talts, Leena Bhaw, Richard Myers, Steven Platt, Kirstin Edwards, Jonathan Hubb, Joanna Ellis, Maria Zambon
EPI_ISL_417288	hCoV-19/England/20109093906/2020	Europe / United Kingdom / England	2020-03-05	Respiratory Virus Unit, Microbiology Services Colindale, Public Health England	Respiratory Virus Unit, Microbiology Services Colindale, Public Health England	Monica Galiano, Shahjahan Miah, Angie Lackenby, Omolola Akinbami, Tiina Talts, Leena Bhaw, Richard Myers, Steven Platt, Kirstin Edwards, Jonathan Hubb, Joanna Ellis, Maria Zambon
EPI_ISL_417289	hCoV-19/England/20109094006/2020	Europe / United Kingdom / England	2020-03-06	Respiratory Virus Unit, Microbiology Services Colindale, Public Health England	Respiratory Virus Unit, Microbiology Services Colindale, Public Health England	Monica Galiano, Shahjahan Miah, Angie Lackenby, Omolola Akinbami, Tiina Talts, Leena Bhaw, Richard Myers, Steven Platt, Kirstin Edwards, Jonathan Hubb, Joanna Ellis, Maria Zambon
EPI_ISL_417286	hCoV-19/England/20109093706/2020	Europe / United Kingdom / England	2020-03-05	Respiratory Virus Unit, Microbiology Services Colindale, Public Health England	Respiratory Virus Unit, Microbiology Services Colindale, Public Health England	Monica Galiano, Shahjahan Miah, Angie Lackenby, Omolola Akinbami, Tiina Talts, Leena Bhaw, Richard Myers, Steven Platt, Kirstin Edwards, Jonathan Hubb, Joanna Ellis, Maria Zambon
EPI_ISL_417287	hCoV-19/England/20109093806/2020	Europe / United Kingdom / England	2020-03-06	Respiratory Virus Unit, Microbiology Services Colindale, Public Health England	Respiratory Virus Unit, Microbiology Services Colindale, Public Health England	Monica Galiano, Shahjahan Miah, Angie Lackenby, Omolola Akinbami, Tiina Talts, Leena Bhaw, Richard Myers, Steven Platt, Kirstin Edwards, Jonathan Hubb, Joanna Ellis, Maria Zambon
EPI_ISL_417280	hCoV-19/England/20109054806/2020	Europe / United Kingdom / England	2020-03-07	Respiratory Virus Unit, Microbiology Services Colindale, Public Health England	Respiratory Virus Unit, Microbiology Services Colindale, Public Health England	Monica Galiano, Shahjahan Miah, Angie Lackenby, Omolola Akinbami, Tiina Talts, Leena Bhaw, Richard Myers, Steven Platt, Kirstin Edwards, Jonathan Hubb, Joanna Ellis, Maria Zambon
EPI_ISL_417281	hCoV-19/England/20109056406/2020	Europe / United Kingdom / England	2020-03-06	Respiratory Virus Unit, Microbiology Services Colindale, Public Health England	Respiratory Virus Unit, Microbiology Services Colindale, Public Health England	Monica Galiano, Shahjahan Miah, Angie Lackenby, Omolola Akinbami, Tiina Talts, Leena Bhaw, Richard Myers, Steven Platt, Kirstin Edwards, Jonathan Hubb, Joanna Ellis, Maria Zambon
EPI_ISL_417273	hCoV-19/England/20109052106/2020	Europe / United Kingdom / England	2020-03-06	Respiratory Virus Unit, Microbiology Services Colindale, Public Health England	Respiratory Virus Unit, Microbiology Services Colindale, Public Health England	Monica Galiano, Shahjahan Miah, Angie Lackenby, Omolola Akinbami, Tiina Talts, Leena Bhaw, Richard Myers, Steven Platt, Kirstin Edwards, Jonathan Hubb, Joanna Ellis, Maria Zambon
EPI_ISL_417274	hCoV-19/England/20109052206/2020	Europe / United Kingdom / England	2020-03-06	Respiratory Virus Unit, Microbiology Services Colindale, Public Health England	Respiratory Virus Unit, Microbiology Services Colindale, Public Health England	Monica Galiano, Shahjahan Miah, Angie Lackenby, Omolola Akinbami, Tiina Talts, Leena Bhaw, Richard Myers, Steven Platt, Kirstin Edwards, Jonathan Hubb, Joanna Ellis, Maria Zambon
EPI_ISL_417271	hCoV-19/England/20109051906/2020	Europe / United Kingdom / England	2020-03-06	Respiratory Virus Unit, Microbiology Services Colindale, Public Health England	Respiratory Virus Unit, Microbiology Services Colindale, Public Health England	Monica Galiano, Shahjahan Miah, Angie Lackenby, Omolola Akinbami, Tiina Talts, Leena Bhaw, Richard Myers, Steven Platt, Kirstin Edwards, Jonathan Hubb, Joanna Ellis, Maria Zambon
EPI_ISL_417272	hCoV-19/England/20109052006/2020	Europe / United Kingdom / England	2020-03-06	Respiratory Virus Unit, Microbiology Services Colindale, Public Health England	Respiratory Virus Unit, Microbiology Services Colindale, Public Health England	Monica Galiano, Shahjahan Miah, Angie Lackenby, Omolola Akinbami, Tiina Talts, Leena Bhaw, Richard Myers, Steven Platt, Kirstin Edwards, Jonathan Hubb, Joanna Ellis, Maria Zambon
EPI_ISL_417277	hCoV-19/England/20109053106/2020	Europe / United Kingdom / England	2020-03-07	Respiratory Virus Unit, Microbiology Services Colindale, Public Health England	Respiratory Virus Unit, Microbiology Services Colindale, Public Health England	Monica Galiano, Shahjahan Miah, Angie Lackenby, Omolola Akinbami, Tiina Talts, Leena Bhaw, Richard Myers, Steven Platt, Kirstin Edwards, Jonathan Hubb, Joanna Ellis, Maria Zambon
EPI_ISL_417278	hCoV-19/England/20109053406/2020	Europe / United Kingdom / England	2020-03-07	Respiratory Virus Unit, Microbiology Services Colindale, Public Health England	Respiratory Virus Unit, Microbiology Services Colindale, Public Health England	Monica Galiano, Shahjahan Miah, Angie Lackenby, Omolola Akinbami, Tiina Talts, Leena Bhaw, Richard Myers, Steven Platt, Kirstin Edwards, Jonathan Hubb, Joanna Ellis, Maria Zambon
EPI_ISL_417275	hCoV-19/England/20109052306/2020	Europe / United Kingdom / England	2020-03-06	Respiratory Virus Unit, Microbiology Services Colindale, Public Health England	Respiratory Virus Unit, Microbiology Services Colindale, Public Health England	Monica Galiano, Shahjahan Miah, Angie Lackenby, Omolola Akinbami, Tiina Talts, Leena Bhaw, Richard Myers, Steven Platt, Kirstin Edwards, Jonathan Hubb, Joanna Ellis, Maria Zambon
EPI_ISL_417276	hCoV-19/England/20109052506/2020	Europe / United Kingdom / England	2020-03-07	Respiratory Virus Unit, Microbiology Services Colindale, Public Health England	Respiratory Virus Unit, Microbiology Services Colindale, Public Health England	Monica Galiano, Shahjahan Miah, Angie Lackenby, Omolola Akinbami, Tiina Talts, Leena Bhaw, Richard Myers, Steven Platt, Kirstin Edwards, Jonathan Hubb, Joanna Ellis, Maria Zambon
EPI_ISL_417279	hCoV-19/England/20109053606/2020	Europe / United Kingdom / England	2020-03-07	Respiratory Virus Unit, Microbiology Services Colindale, Public Health England	Respiratory Virus Unit, Microbiology Services Colindale, Public Health England	Monica Galiano, Shahjahan Miah, Angie Lackenby, Omolola Akinbami, Tiina Talts, Leena Bhaw, Richard Myers, Steven Platt, Kirstin Edwards, Jonathan Hubb, Joanna Ellis, Maria Zambon
EPI_ISL_417270	hCoV-19/England/20109051806/2020	Europe / United Kingdom / England	2020-03-06	Respiratory Virus Unit, Microbiology Services Colindale, Public Health England	Respiratory Virus Unit, Microbiology Services Colindale, Public Health England	Monica Galiano, Shahjahan Miah, Angie Lackenby, Omolola Akinbami, Tiina Talts, Leena Bhaw, Richard Myers, Steven Platt, Kirstin Edwards, Jonathan Hubb, Joanna Ellis, Maria Zambon
EPI_ISL_417295	hCoV-19/England/20109098806/2020	Europe / United Kingdom / England	2020-03-08	Respiratory Virus Unit, Microbiology Services Colindale, Public Health England	Respiratory Virus Unit, Microbiology Services Colindale, Public Health England	Monica Galiano, Shahjahan Miah, Angie Lackenby, Omolola Akinbami, Tiina Talts, Leena Bhaw, Richard Myers, Steven Platt, Kirstin Edwards, Jonathan Hubb, Joanna Ellis, Maria Zambon
EPI_ISL_417296	hCoV-19/England/20109098906/2020	Europe / United Kingdom / England	2020-03-06	Respiratory Virus Unit, Microbiology Services Colindale, Public Health England	Respiratory Virus Unit, Microbiology Services Colindale, Public Health England	Monica Galiano, Shahjahan Miah, Angie Lackenby, Omolola Akinbami, Tiina Talts, Leena Bhaw, Richard Myers, Steven Platt, Kirstin Edwards, Jonathan Hubb, Joanna Ellis, Maria Zambon
EPI_ISL_417293	hCoV-19/England/20109097506/2020	Europe / United Kingdom / England	2020-03-08	Respiratory Virus Unit, Microbiology Services Colindale, Public Health England	Respiratory Virus Unit, Microbiology Services Colindale, Public Health England	Monica Galiano, Shahjahan Miah, Angie Lackenby, Omolola Akinbami, Tiina Talts, Leena Bhaw, Richard Myers, Steven Platt, Kirstin Edwards, Jonathan Hubb, Joanna Ellis, Maria Zambon
EPI_ISL_417294	hCoV-19/England/20109097906/2020	Europe / United Kingdom / England	2020-03-08	Respiratory Virus Unit, Microbiology Services Colindale, Public Health England	Respiratory Virus Unit, Microbiology Services Colindale, Public Health England	Monica Galiano, Shahjahan Miah, Angie Lackenby, Omolola Akinbami, Tiina Talts, Leena Bhaw, Richard Myers, Steven Platt, Kirstin Edwards, Jonathan Hubb, Joanna Ellis, Maria Zambon
EPI_ISL_417299	hCoV-19/England/20109099206/2020	Europe / United Kingdom / England	2020-03-08	Respiratory Virus Unit, Microbiology Services Colindale, Public Health England	Respiratory Virus Unit, Microbiology Services Colindale, Public Health England	Monica Galiano, Shahjahan Miah, Angie Lackenby, Omolola Akinbami, Tiina Talts, Leena Bhaw, Richard Myers, Steven Platt, Kirstin Edwards, Jonathan Hubb, Joanna Ellis, Maria Zambon
EPI_ISL_417297	hCoV-19/England/20109099006/2020	Europe / United Kingdom / England	2020-03-06	Respiratory Virus Unit, Microbiology Services Colindale, Public Health England	Respiratory Virus Unit, Microbiology Services Colindale, Public Health England	Monica Galiano, Shahjahan Miah, Angie Lackenby, Omolola Akinbami, Tiina Talts, Leena Bhaw, Richard Myers, Steven Platt, Kirstin Edwards, Jonathan Hubb, Joanna Ellis, Maria Zambon
EPI_ISL_417298	hCoV-19/England/20109099106/2020	Europe / United Kingdom / England	2020-03-08	Respiratory Virus Unit, Microbiology Services Colindale, Public Health England	Respiratory Virus Unit, Microbiology Services Colindale, Public Health England	Monica Galiano, Shahjahan Miah, Angie Lackenby, Omolola Akinbami, Tiina Talts, Leena Bhaw, Richard Myers, Steven Platt, Kirstin Edwards, Jonathan Hubb, Joanna Ellis, Maria Zambon
EPI_ISL_417291	hCoV-19/England/20109094206/2020	Europe / United Kingdom / England	2020-03-08	Respiratory Virus Unit, Microbiology Services Colindale, Public Health England	Respiratory Virus Unit, Microbiology Services Colindale, Public Health England	Monica Galiano, Shahjahan Miah, Angie Lackenby, Omolola Akinbami, Tiina Talts, Leena Bhaw, Richard Myers, Steven Platt, Kirstin Edwards, Jonathan Hubb, Joanna Ellis, Maria Zambon
EPI_ISL_417292	hCoV-19/England/20109094506/2020	Europe / United Kingdom / England	2020-03-08	Respiratory Virus Unit, Microbiology Services Colindale, Public Health England	Respiratory Virus Unit, Microbiology Services Colindale, Public Health England	Monica Galiano, Shahjahan Miah, Angie Lackenby, Omolola Akinbami, Tiina Talts, Leena Bhaw, Richard Myers, Steven Platt, Kirstin Edwards, Jonathan Hubb, Joanna Ellis, Maria Zambon
EPI_ISL_417290	hCoV-19/England/20109094106/2020	Europe / United Kingdom / England	2020-03-06	Respiratory Virus Unit, Microbiology Services Colindale, Public Health England	Respiratory Virus Unit, Microbiology Services Colindale, Public Health England	Monica Galiano, Shahjahan Miah, Angie Lackenby, Omolola Akinbami, Tiina Talts, Leena Bhaw, Richard Myers, Steven Platt, Kirstin Edwards, Jonathan Hubb, Joanna Ellis, Maria Zambon
EPI_ISL_425701	hCoV-19/Scotland/CVR162/2020	Europe / United Kingdom / Scotland	2020-03-17	West of Scotland Specialist Virology Centre, NHSGGC / MRC-University of Glasgow Centre for Virus Research	COVID-19 Genomics UK (COG-UK) Consortium	Ana da Silva Filipe, Kathy Smollett, Stephen Carmichael, Natasha Johnson, Daniel Mair, Lily Tong, Jenna Nichols; Sarah McDonald; Richard Orton, Joseph Hughes, Sreenu Vattipally, David L Robertson; Kathy Li, Natasha Jesudason, Rajiv Shah, James Shepherd, Antonia Ho, Emma Thomson; Alasdair MacLean, Rory Gunson.
EPI_ISL_425700	hCoV-19/Scotland/CVR161/2020	Europe / United Kingdom / Scotland	2020-03-17	West of Scotland Specialist Virology Centre, NHSGGC / MRC-University of Glasgow Centre for Virus Research	COVID-19 Genomics UK (COG-UK) Consortium	Ana da Silva Filipe, Kathy Smollett, Stephen Carmichael, Natasha Johnson, Daniel Mair, Lily Tong, Jenna Nichols; Sarah McDonald; Richard Orton, Joseph Hughes, Sreenu Vattipally, David L Robertson; Kathy Li, Natasha Jesudason, Rajiv Shah, James Shepherd, Antonia Ho, Emma Thomson; Alasdair MacLean, Rory Gunson.
EPI_ISL_413711	hCoV-19/China/WF0014/2020	Asia / China	2020-02	Weifang Center for Disease Control and Prevention	Weifang Center for Disease Control and Prevention & BGI-Shenzhen	Qing Nie, Xingguang Li, Erik M Volz, Han Fu, Haowei Wang, Xiaoyue Xi, Wei Chen, Dehui Liu, Yingying Chen, Mengmeng Tian, Wei Tan, Junjie Zai, Wanying Sun, Jiandong Li, Junhua Li
EPI_ISL_418510	hCoV-19/Hangzhou/HZ185/2020	Asia / China / Hangzhou	2020-01-23	Hangzhou Center for Disease Control and Prevention	Insepction Center of Hangzhou Center for Disease Control and Prevention	Yu hua, Wang haoqiu, Li jun, Yu xinfeng, Pan jingcao
EPI_ISL_419841	hCoV-19/Australia/VIC144/2020	Oceania / Australia / Victoria	2020-03-17	Victorian Infectious Diseases Reference Laboratory (VIDRL)	Victorian Infectious Diseases Reference Laboratory and Microbiological Diagnostic Unit Public Health Laboratory, Doherty Institute	Caly L., Seemann T., Sait, M., Schultz M., Druce J., Sherry, N.
EPI_ISL_419840	hCoV-19/Australia/VIC143/2020	Oceania / Australia / Victoria	2020-03-16	Victorian Infectious Diseases Reference Laboratory (VIDRL)	Victorian Infectious Diseases Reference Laboratory and Microbiological Diagnostic Unit Public Health Laboratory, Doherty Institute	Caly L., Seemann T., Sait, M., Schultz M., Druce J., Sherry, N.
EPI_ISL_418514	hCoV-19/Hangzhou/HZ576/2020	Asia / China / Zhejiang / Hangzhou	2020-01-25	Hangzhou Center for Disease Control and Prevention	Inspection Center of Hangzhou Center for Disease Control and Prevention	Yu hua, Wang haoqiu, Li jun, Yu xinfeng, Pan jingcao
EPI_ISL_419845	hCoV-19/Australia/VIC148/2020	Oceania / Australia / Victoria	2020-03-17	Victorian Infectious Diseases Reference Laboratory (VIDRL)	Victorian Infectious Diseases Reference Laboratory and Microbiological Diagnostic Unit Public Health Laboratory, Doherty Institute	Caly L., Seemann T., Sait, M., Schultz M., Druce J., Sherry, N.
EPI_ISL_418513	hCoV-19/Hangzhou/HZ551/2020	Asia / China / Hangzhou	2020-01-25	Hangzhou Center for Disease Control and Prevention	Inspection Center of Hangzhou Center for Disease Control and Prevention	Yu hua, Wang haoqiu, Li jun, Yu xinfeng, Pan jingcao
EPI_ISL_419844	hCoV-19/Australia/VIC147/2020	Oceania / Australia / Victoria	2020-03-17	Victorian Infectious Diseases Reference Laboratory (VIDRL)	Victorian Infectious Diseases Reference Laboratory and Microbiological Diagnostic Unit Public Health Laboratory, Doherty Institute	Caly L., Seemann T., Sait, M., Schultz M., Druce J., Sherry, N.
EPI_ISL_418512	hCoV-19/Hangzhou/HZ481/2020	Asia / China / Zhejiang / Hangzhou	2020-01-25	Hangzhou Center for Disease Control and Prevention	Inspection Center of Hangzhou Center for Disease Control and Prevention	Yu hua, Wang haoqiu, Li jun, Yu xinfeng, Pan jingcao
EPI_ISL_419843	hCoV-19/Australia/VIC146/2020	Oceania / Australia / Victoria	2020-03-17	Victorian Infectious Diseases Reference Laboratory (VIDRL)	Victorian Infectious Diseases Reference Laboratory and Microbiological Diagnostic Unit Public Health Laboratory, Doherty Institute	Caly L., Seemann T., Sait, M., Schultz M., Druce J., Sherry, N.
EPI_ISL_418511	hCoV-19/Hangzhou/HZ477/2020	Asia / China / Zhejiang / Hangzhou	2020-01-24	Hangzhou Center for Disease Control and Prevention	Inspection Center of Hangzhou Center for Disease Control and Prevention	Yu hua, Wang haoqiu, Li jun, Yu xinfeng, Pan jingcao
EPI_ISL_419842	hCoV-19/Australia/VIC145/2020	Oceania / Australia / Victoria	2020-03-17	Victorian Infectious Diseases Reference Laboratory (VIDRL)	Victorian Infectious Diseases Reference Laboratory and Microbiological Diagnostic Unit Public Health Laboratory, Doherty Institute	Caly L., Seemann T., Sait, M., Schultz M., Druce J., Sherry, N.
EPI_ISL_419849	hCoV-19/Australia/VIC152/2020	Oceania / Australia / Victoria	2020-03-17	Victorian Infectious Diseases Reference Laboratory (VIDRL)	Victorian Infectious Diseases Reference Laboratory and Microbiological Diagnostic Unit Public Health Laboratory, Doherty Institute	Caly L., Seemann T., Sait, M., Schultz M., Druce J., Sherry, N.
EPI_ISL_419848	hCoV-19/Australia/VIC151/2020	Oceania / Australia / Victoria	2020-03-17	Victorian Infectious Diseases Reference Laboratory (VIDRL)	Victorian Infectious Diseases Reference Laboratory and Microbiological Diagnostic Unit Public Health Laboratory, Doherty Institute	Caly L., Seemann T., Sait, M., Schultz M., Druce J., Sherry, N.
EPI_ISL_418516	hCoV-19/Ireland/21023/2020	Europe / Ireland / Tipperary	2020-03-06	UCD National Virus Reference Laboratory	UCD National Virus Reference Laboratory	Michael Carr, Gabriel Gonzalez, Jonathan Dean, Suzie Coughlan, Alison Murphy, Kevin Byrne, Ken Wolfe, Jeff Connell, Brendan Loftus, Cillian F De Gascun
EPI_ISL_419847	hCoV-19/Australia/VIC150/2020	Oceania / Australia / Victoria	2020-03-17	Victorian Infectious Diseases Reference Laboratory (VIDRL)	Victorian Infectious Diseases Reference Laboratory and Microbiological Diagnostic Unit Public Health Laboratory, Doherty Institute	Caly L., Seemann T., Sait, M., Schultz M., Druce J., Sherry, N.
EPI_ISL_418515	hCoV-19/Hangzhou/HZ638/2020	Asia / China / Hangzhou	2020-01-25	Hangzhou Center for Disease Control and Prevention	Inspection Center of Hangzhou Center for Disease Control and Prevention	Yu hua, Wang haoqiu, Li jun, Yu xinfeng, Pan jingcao
EPI_ISL_419846	hCoV-19/Australia/VIC149/2020	Oceania / Australia / Victoria	2020-03-17	Victorian Infectious Diseases Reference Laboratory (VIDRL)	Victorian Infectious Diseases Reference Laboratory and Microbiological Diagnostic Unit Public Health Laboratory, Doherty Institute	Caly L., Seemann T., Sait, M., Schultz M., Druce J., Sherry, N.
EPI_ISL_418509	hCoV-19/Hangzhou/HZ178/2020	Asia / China / Zhejiang / Hangzhou	2020-01-23	Hangzhou Center for Disease Control and Prevention	Inspection Center of Hangzhou Center for Disease Control and Prevention	Yu hua, Wang haoqiu, Li jun, Yu xinfeng, Pan jingcao
EPI_ISL_406531	hCoV-19/Guangdong/20SF174/2020	Asia / China / Guangdong / Zhuhai	2020-01-22	Guangdong Provincial Center for Diseases Contorl and Prevention; Guangdong Provinical Public Health	Guangdong Provincial Center for Disease Control and Prevention	Min Kang, Jie Wu, Jing Lu, Tao Liu, Baisheng Li, Shujiang Mei, Feng Ruan, Lifeng Lin, Changwen Ke, Haojie Zhong, Yingtao Zhang, Lirong Zou, Xuguang Chen, Qi Zhu, Jianpeng Xiao, Jianxiang Geng, Zhe Liu, Jianxiong Hu, Weilin Zeng, Xing Li, Yuhuang Liao, Xiujuan Tang, Songjian Xiao, Ying Wang, Yingchao Song, Xue Zhuang, Lijun Liang, Guanhao He, Huihong Deng, Tie Song, Jianfeng He, Wenjun Ma
EPI_ISL_418508	hCoV-19/Hangzhou/HZ162/2020	Asia / China / Zhejiang / Hangzhou	2020-01-23	Hangzhou Center for Disease Control and Prevention	Inspection Center of Hangzhou Center for Disease Control and Prevention	Yu hua, Wang haoqiu, Li jun, Yu xinfeng, Pan jingcao
EPI_ISL_419839	hCoV-19/Australia/VIC142/2020	Oceania / Australia / Victoria	2020-03-16	Victorian Infectious Diseases Reference Laboratory (VIDRL)	Victorian Infectious Diseases Reference Laboratory and Microbiological Diagnostic Unit Public Health Laboratory, Doherty Institute	Caly L., Seemann T., Sait, M., Schultz M., Druce J., Sherry, N.
EPI_ISL_406536	hCoV-19/Foshan/20SF211/2020	Asia / China / Guangdong / Foshan	2020-01-22	Guangdong Provincial Center for Diseases Control and Prevention; Guangdong Provincial Public Health	Guangdong Provincial Center for Diseases Control and Prevention	Min Kang, Jie Wu, Jing Lu, Tao Liu, Baisheng Li, Shujiang Mei, Feng Ruan, Lifeng Lin, Changwen Ke, Haojie Zhong, Yingtao Zhang, Lirong Zou, Xuguang Chen, Qi Zhu, Jianpeng Xiao, Jianxiang Geng, Zhe Liu, Jianxiong Hu, Weilin Zeng, Xing Li, Yuhuang Liao, Xiujuan Tang, Songjian Xiao, Ying Wang, Yingchao Song, Xue Zhuang, Lijun Liang, Guanhao He, Huihong Deng, Tie Song, Jianfeng He, Wenjun Ma
EPI_ISL_420823	hCoV-19/USA/UT-00350/2020	North America / USA / Utah	2020-03-27	Utah Public Health Laboratory	Utah Public Health Laboratory	Erin Young, Kelly Oakeson
EPI_ISL_420822	hCoV-19/USA/UT-00349/2020	North America / USA / Utah	2020-03-25	Utah Public Health Laboratory	Utah Public Health Laboratory	Erin Young, Kelly Oakeson
EPI_ISL_406538	hCoV-19/Guangdong/20SF201/2020	Asia / China / Guangdong	2020-01-23	Guangdong Provincial Center for Diseases Control and Prevention;Guangdong Provincial Institute of Public Health	Guangdong Provincial Center for Diseases Control and Prevention	Min Kang, Jie Wu, Jing Lu, Tao Liu, Baisheng Li, Shujiang Mei, Feng Ruan, Lifeng Lin, Changwen Ke, Haojie Zhong, Yingtao Zhang, Lirong Zou, Xuguang Chen, Qi Zhu, Jianpeng Xiao, Jianxiang Geng, Zhe Liu, Jianxiong Hu, Weilin Zeng, Xing Li, Yuhuang Liao, Xiujuan Tang, Songjian Xiao, Ying Wang, Yingchao Song, Xue Zhuang, Lijun Liang, Guanhao He, Huihong Deng, Tie Song, Jianfeng He, Wenjun Ma
EPI_ISL_420825	hCoV-19/USA/UT-00361/2020	North America / USA / Utah	2020-03-25	Utah Public Health Laboratory	Utah Public Health Laboratory	Erin Young, Kelly Oakeson
EPI_ISL_420824	hCoV-19/USA/UT-00352/2020	North America / USA / Utah	2020-03-26	Utah Public Health Laboratory	Utah Public Health Laboratory	Erin Young, Kelly Oakeson
EPI_ISL_406533	hCoV-19/Guangzhou/20SF206/2020	Asia / China / Guangdong / Guangzhou	2020-01-22	Guangdong Provincial Center for Diseases Contorl and Prevention; Guangdong Provinical Public Health	Guangdong Provincial Center for Diseases Control and Prevention	Min Kang, Jie Wu, Jing Lu, Tao Liu, Baisheng Li, Shujiang Mei, Feng Ruan, Lifeng Lin, Changwen Ke, Haojie Zhong, Yingtao Zhang, Lirong Zou, Xuguang Chen, Qi Zhu, Jianpeng Xiao, Jianxiang Geng, Zhe Liu, Jianxiong Hu, Weilin Zeng, Xing Li, Yuhuang Liao, Xiujuan Tang, Songjian Xiao, Ying Wang, Yingchao Song, Xue Zhuang, Lijun Liang, Guanhao He, Huihong Deng, Tie Song, Jianfeng He, Wenjun Ma
EPI_ISL_406534	hCoV-19/Foshan/20SF207/2020	Asia / China / Guangdong / Foshan	2020-01-22	Guangdong Provincial Center for Diseases Control and Prevention; Guangdong Provincial Public Health	Guangdong Provincial Center for Diseases Control and Prevention	Min Kang, Jie Wu, Jing Lu, Tao Liu, Baisheng Li, Shujiang Mei, Feng Ruan, Lifeng Lin, Changwen Ke, Haojie Zhong, Yingtao Zhang, Lirong Zou, Xuguang Chen, Qi Zhu, Jianpeng Xiao, Jianxiang Geng, Zhe Liu, Jianxiong Hu, Weilin Zeng, Xing Li, Yuhuang Liao, Xiujuan Tang, Songjian Xiao, Ying Wang, Yingchao Song, Xue Zhuang, Lijun Liang, Guanhao He, Huihong Deng, Tie Song, Jianfeng He, Wenjun Ma
EPI_ISL_420821	hCoV-19/USA/UT-00348/2020	North America / USA / Utah	2020-03-26	Utah Public Health Laboratory	Utah Public Health Laboratory	Erin Young, Kelly Oakeson
EPI_ISL_406535	hCoV-19/Foshan/20SF210/2020	Asia / China / Guangdong / Foshan	2020-01-22	Guangdong Provincial Center for Diseases Control and Prevention; Guangdong Provincial Public Health	Guangdong Provincial Center for Diseases Control and Prevention	Min Kang, Jie Wu, Jing Lu, Tao Liu, Baisheng Li, Shujiang Mei, Feng Ruan, Lifeng Lin, Changwen Ke, Haojie Zhong, Yingtao Zhang, Lirong Zou, Xuguang Chen, Qi Zhu, Jianpeng Xiao, Jianxiang Geng, Zhe Liu, Jianxiong Hu, Weilin Zeng, Xing Li, Yuhuang Liao, Xiujuan Tang, Songjian Xiao, Ying Wang, Yingchao Song, Xue Zhuang, Lijun Liang, Guanhao He, Huihong Deng, Tie Song, Jianfeng He, Wenjun Ma
EPI_ISL_420820	hCoV-19/USA/UT-00347/2020	North America / USA / Utah	2020-03-25	Utah Public Health Laboratory	Utah Public Health Laboratory	Erin Young, Kelly Oakeson
EPI_ISL_419830	hCoV-19/Australia/VIC137/2020	Oceania / Australia / Victoria	2020-03-22	Microbiological Diagnostic Unit Public Health Laboratory	Microbiological Diagnostic Unit Public Health Laboratory	Seemann T., Schultz M., Sait, M., Sherry, N.
EPI_ISL_423098	hCoV-19/England/20134018402/2020	Europe / United Kingdom / England	2020-03-23	Respiratory Virus Unit, Microbiology Services Colindale, Public Health England	Respiratory Virus Unit, Microbiology Services Colindale, Public Health England	Monica Galiano, Shahjahan Miah, Angie Lackenby, Omolola Akinbami, Tiina Talts, Leena Bhaw, Richard Myers, Steven Platt, Kirstin Edwards, Jonathan Hubb, Joanna Ellis, Maria Zambon
EPI_ISL_423099	hCoV-19/England/20134018602/2020	Europe / United Kingdom / England	2020-03-23	Respiratory Virus Unit, Microbiology Services Colindale, Public Health England	Respiratory Virus Unit, Microbiology Services Colindale, Public Health England	Monica Galiano, Shahjahan Miah, Angie Lackenby, Omolola Akinbami, Tiina Talts, Leena Bhaw, Richard Myers, Steven Platt, Kirstin Edwards, Jonathan Hubb, Joanna Ellis, Maria Zambon
EPI_ISL_418503	hCoV-19/Hangzhou/HZ62/2020	Asia / China / Hangzhou	2020-01-22	Hangzhou Center for Disease Control and Prevention	Inspection Center of Hangzhou Center for Disease Control and Prevention	Yu hua, Wang haoqiu, Li jun, Yu xinfeng, Pan jingcao
EPI_ISL_419834	hCoV-19/Australia/VIC138/2020	Oceania / Australia / Victoria	2020-02-23	Victorian Infectious Diseases Reference Laboratory (VIDRL)	Victorian Infectious Diseases Reference Laboratory and Microbiological Diagnostic Unit Public Health Laboratory, Doherty Institute	Caly L., Seemann T., Sait, M., Schultz M., Druce J., Sherry, N.
EPI_ISL_423096	hCoV-19/England/20134017904/2020	Europe / United Kingdom / England	2020-03-23	Respiratory Virus Unit, Microbiology Services Colindale, Public Health England	Respiratory Virus Unit, Microbiology Services Colindale, Public Health England	Monica Galiano, Shahjahan Miah, Angie Lackenby, Omolola Akinbami, Tiina Talts, Leena Bhaw, Richard Myers, Steven Platt, Kirstin Edwards, Jonathan Hubb, Joanna Ellis, Maria Zambon
EPI_ISL_418502	hCoV-19/Hangzhou/HZ60/2020	Asia / China / Hangzhou	2020-01-22	Hangzhou Center for Disease Control and Prevention	Inspection Center of Hangzhou Center for Disease Control and Prevention	Yu hua, Wang haoqiu, Li jun, Yu xinfeng, Pan jingcao
EPI_ISL_419833	hCoV-19/Australia/NT04/2020	Oceania / Australia / Northern Territory	2020-02-22	Royal Darwin Hospital	Victorian Infectious Diseases Reference Laboratory and Microbiological Diagnostic Unit Public Health Laboratory, Doherty Institute	Meumann, E., Seemann T., Sait, M., Schultz M., Caly L., Druce J.
EPI_ISL_423097	hCoV-19/England/20134018004/2020	Europe / United Kingdom / England	2020-03-23	Respiratory Virus Unit, Microbiology Services Colindale, Public Health England	Respiratory Virus Unit, Microbiology Services Colindale, Public Health England	Monica Galiano, Shahjahan Miah, Angie Lackenby, Omolola Akinbami, Tiina Talts, Leena Bhaw, Richard Myers, Steven Platt, Kirstin Edwards, Jonathan Hubb, Joanna Ellis, Maria Zambon
EPI_ISL_419832	hCoV-19/Australia/NT02/2020	Oceania / Australia / Northern Territory	2020-02-21	Royal Darwin Hospital	Victorian Infectious Diseases Reference Laboratory and Microbiological Diagnostic Unit Public Health Laboratory, Doherty Institute	Meumann, E., Seemann T., Sait, M., Schultz M., Caly L., Druce J.
EPI_ISL_423094	hCoV-19/England/20134017404/2020	Europe / United Kingdom / England	2020-03-24	Respiratory Virus Unit, Microbiology Services Colindale, Public Health England	Respiratory Virus Unit, Microbiology Services Colindale, Public Health England	Monica Galiano, Shahjahan Miah, Angie Lackenby, Omolola Akinbami, Tiina Talts, Leena Bhaw, Richard Myers, Steven Platt, Kirstin Edwards, Jonathan Hubb, Joanna Ellis, Maria Zambon
EPI_ISL_419831	hCoV-19/Australia/NT01/2020	Oceania / Australia / Northern Territory	2020-02-21	Royal Darwin Hospital	Victorian Infectious Diseases Reference Laboratory and Microbiological Diagnostic Unit Public Health Laboratory, Doherty Institute	Meumann, E., Seemann T., Sait, M., Schultz M., Caly L., Druce J.
EPI_ISL_423095	hCoV-19/England/20134017504/2020	Europe / United Kingdom / England	2020-03-24	Respiratory Virus Unit, Microbiology Services Colindale, Public Health England	Respiratory Virus Unit, Microbiology Services Colindale, Public Health England	Monica Galiano, Shahjahan Miah, Angie Lackenby, Omolola Akinbami, Tiina Talts, Leena Bhaw, Richard Myers, Steven Platt, Kirstin Edwards, Jonathan Hubb, Joanna Ellis, Maria Zambon
EPI_ISL_418507	hCoV-19/Hangzhou/HZ91/2020	Asia/China/Zhejiang/Hangzhou	2020-01-21	Hangzhou Center for Disease Control and Prevention	Inspection Center of Hangzhou Center for Disease Control and Prevention	Yu hua, Wang haoqiu, Li jun, Yu xinfeng, Pan jingcao
EPI_ISL_419838	hCoV-19/Australia/VIC141/2020	Oceania / Australia / Victoria	2020-03-16	Victorian Infectious Diseases Reference Laboratory (VIDRL)	Victorian Infectious Diseases Reference Laboratory and Microbiological Diagnostic Unit Public Health Laboratory, Doherty Institute	Caly L., Seemann T., Sait, M., Schultz M., Druce J., Sherry, N.
EPI_ISL_423092	hCoV-19/England/20134016902/2020	Europe / United Kingdom / England	2020-03-24	Respiratory Virus Unit, Microbiology Services Colindale, Public Health England	Respiratory Virus Unit, Microbiology Services Colindale, Public Health England	Monica Galiano, Shahjahan Miah, Angie Lackenby, Omolola Akinbami, Tiina Talts, Leena Bhaw, Richard Myers, Steven Platt, Kirstin Edwards, Jonathan Hubb, Joanna Ellis, Maria Zambon
EPI_ISL_418506	hCoV-19/Hangzhou/HZ90/2020	Asia / China / Hangzhou	2020-01-21	Hangzhou Center for Disease Control and Prevention	Inspection Center of Hanghzou Center for Disease Control and Prevention	Yu hua, Wang haoqiu, Li jun, Yu xinfeng, Pan jingcao
EPI_ISL_419837	hCoV-19/Australia/VIC140/2020	Oceania / Australia / Victoria	2020-03-16	Victorian Infectious Diseases Reference Laboratory (VIDRL)	Victorian Infectious Diseases Reference Laboratory and Microbiological Diagnostic Unit Public Health Laboratory, Doherty Institute	Caly L., Seemann T., Sait, M., Schultz M., Druce J., Sherry, N.
EPI_ISL_423093	hCoV-19/England/20134017104/2020	Europe / United Kingdom / England	2020-03-23	Respiratory Virus Unit, Microbiology Services Colindale, Public Health England	Respiratory Virus Unit, Microbiology Services Colindale, Public Health England	Monica Galiano, Shahjahan Miah, Angie Lackenby, Omolola Akinbami, Tiina Talts, Leena Bhaw, Richard Myers, Steven Platt, Kirstin Edwards, Jonathan Hubb, Joanna Ellis, Maria Zambon
EPI_ISL_419836	hCoV-19/Australia/VIC139/2020	Oceania / Australia / Victoria	2020-03-15	Victorian Infectious Diseases Reference Laboratory (VIDRL)	Victorian Infectious Diseases Reference Laboratory and Microbiological Diagnostic Unit Public Health Laboratory, Doherty Institute	Caly L., Seemann T., Sait, M., Schultz M., Druce J., Sherry, N.
EPI_ISL_423090	hCoV-19/England/20134016604/2020	Europe / United Kingdom / England	2020-03-24	Respiratory Virus Unit, Microbiology Services Colindale, Public Health England	Respiratory Virus Unit, Microbiology Services Colindale, Public Health England	Monica Galiano, Shahjahan Miah, Angie Lackenby, Omolola Akinbami, Tiina Talts, Leena Bhaw, Richard Myers, Steven Platt, Kirstin Edwards, Jonathan Hubb, Joanna Ellis, Maria Zambon
EPI_ISL_418504	hCoV-19/Hangzhou/HZ79/2020	Asia / China / Hangzhou	2020-01-21	Hangzhou Center for Disease Control and Prevention	Inspection Center of Hangzhou Center for Disease Control and Prevention	Yu hua, Wang haoqiu, Li jun, Yu xinfeng, Pan jingcao
EPI_ISL_419835	hCoV-19/Australia/NT05/2020	Oceania / Australia / Northern Territory	2020-02-24	Royal Darwin Hospital	Victorian Infectious Diseases Reference Laboratory and Microbiological Diagnostic Unit Public Health Laboratory, Doherty Institute	Meumann, E., Seemann T., Sait, M., Schultz M., Caly L., Druce J.
EPI_ISL_423091	hCoV-19/England/20134016802/2020	Europe / United Kingdom / England	2020-03-24	Respiratory Virus Unit, Microbiology Services Colindale, Public Health England	Respiratory Virus Unit, Microbiology Services Colindale, Public Health England	Monica Galiano, Shahjahan Miah, Angie Lackenby, Omolola Akinbami, Tiina Talts, Leena Bhaw, Richard Myers, Steven Platt, Kirstin Edwards, Jonathan Hubb, Joanna Ellis, Maria Zambon
EPI_ISL_420819	hCoV-19/USA/UT-00346/2020	North America / USA / Utah	2020-03-26	Utah Public Health Laboratory	Utah Public Health Laboratory	Erin Young, Kelly Oakeson
EPI_ISL_419829	hCoV-19/Australia/VIC136/2020	Oceania / Australia / Victoria	2020-03-22	Microbiological Diagnostic Unit Public Health Laboratory	Microbiological Diagnostic Unit Public Health Laboratory	Seemann T., Schultz M., Sait, M., Sherry, N.
EPI_ISL_419828	hCoV-19/Australia/VIC135/2020	Oceania / Australia / Victoria	2020-03-22	Microbiological Diagnostic Unit Public Health Laboratory	Microbiological Diagnostic Unit Public Health Laboratory	Seemann T., Schultz M., Sait, M., Sherry, N.
EPI_ISL_420816	hCoV-19/USA/UT-00342/2020	North America / USA / Utah	2020-03-24	Utah Public Health Laboratory	Utah Public Health Laboratory	Erin Young, Kelly Oakeson
EPI_ISL_420815	hCoV-19/USA/UT-00303/2020	North America / USA / Utah	2020-03-24	Utah Public Health Laboratory	Utah Public Health Laboratory	Erin Young, Kelly Oakeson
EPI_ISL_420818	hCoV-19/USA/UT-00345/2020	North America / USA / Utah	2020-03-25	Utah Public Health Laboratory	Utah Public Health Laboratory	Erin Young, Kelly Oakeson
EPI_ISL_420817	hCoV-19/USA/UT-00344/2020	North America / USA / Utah	2020-03-24	Utah Public Health Laboratory	Utah Public Health Laboratory	Erin Young, Kelly Oakeson
EPI_ISL_420812	hCoV-19/USA/UT-00297/2020	North America / USA / Utah	2020-03-27	Utah Public Health Laboratory	Utah Public Health Laboratory	Erin Young, Kelly Oakeson
EPI_ISL_420811	hCoV-19/USA/UT-00291/2020	North America / USA / Utah	2020-03-27	Utah Public Health Laboratory	Utah Public Health Laboratory	Erin Young, Kelly Oakeson
EPI_ISL_420814	hCoV-19/USA/UT-00301/2020	North America / USA / Utah	2020-03-27	Utah Public Health Laboratory	Utah Public Health Laboratory	Erin Young, Kelly Oakeson
EPI_ISL_420813	hCoV-19/USA/UT-00300/2020	North America / USA / Utah	2020-03-27	Utah Public Health Laboratory	Utah Public Health Laboratory	Erin Young, Kelly Oakeson
EPI_ISL_420810	hCoV-19/USA/UT-00290/2020	North America / USA / Utah	2020-03-27	Utah Public Health Laboratory	Utah Public Health Laboratory	Erin Young, Kelly Oakeson
EPI_ISL_420850	hCoV-19/DRC/352/2020	Africa / Democratic Republic of the Congo / Kinshasa	2020-03	Viral Respiratory Lab, National Institute for Biomedical Research (INRB)	Pathogen Sequencing Lab, National Institute for Biomedical Research (INRB)	Placide Mbala-Kingebeni, Edith Nkwembe, Eddy Kinganda-Lusamaki, Amuri Aziza, Catherine Pratt, Matthias Pauthner, Josh Quick, Allison Black, James Hadfield, Trevor Bedford, Ian Goodfellow, Nick Loman, Kristian Andersen, Michael Wiley, Steve Ahuka-Mundeke, Jean-Jacques Muyembe Tamfum
EPI_ISL_417200	hCoV-19/USA/WI-06/2020	North America / USA / Wisconsin	2020-03-21	University of Wisconsin-Madison AIDS Vaccine Research Laboratories	University of Wisconsin-Madison AIDS Vaccine Research Laboratories	Katarina Braun and Gage Moreno
EPI_ISL_419863	hCoV-19/Australia/VIC166/2020	Oceania / Australia / Victoria	2020-03-18	Victorian Infectious Diseases Reference Laboratory (VIDRL)	Victorian Infectious Diseases Reference Laboratory and Microbiological Diagnostic Unit Public Health Laboratory, Doherty Institute	Caly L., Seemann T., Sait, M., Schultz M., Druce J., Sherry, N.
EPI_ISL_417201	hCoV-19/USA/WI-07/2020	North America / USA / Wisconsin	2020-03-21	University of Wisconsin-Madison AIDS Vaccine Research Laboratories	University of Wisconsin-Madison AIDS Vaccine Research Laboratories	Katarina Braun and Gage Moreno
EPI_ISL_419862	hCoV-19/Australia/VIC165/2020	Oceania / Australia / Victoria	2020-03-18	Victorian Infectious Diseases Reference Laboratory (VIDRL)	Victorian Infectious Diseases Reference Laboratory and Microbiological Diagnostic Unit Public Health Laboratory, Doherty Institute	Caly L., Seemann T., Sait, M., Schultz M., Druce J., Sherry, N.
EPI_ISL_419861	hCoV-19/Australia/VIC164/2020	Oceania / Australia / Victoria	2020-03-18	Victorian Infectious Diseases Reference Laboratory (VIDRL)	Victorian Infectious Diseases Reference Laboratory and Microbiological Diagnostic Unit Public Health Laboratory, Doherty Institute	Caly L., Seemann T., Sait, M., Schultz M., Druce J., Sherry, N.
EPI_ISL_419860	hCoV-19/Australia/VIC163/2020	Oceania / Australia / Victoria	2020-03-18	Victorian Infectious Diseases Reference Laboratory (VIDRL)	Victorian Infectious Diseases Reference Laboratory and Microbiological Diagnostic Unit Public Health Laboratory, Doherty Institute	Caly L., Seemann T., Sait, M., Schultz M., Druce J., Sherry, N.
EPI_ISL_417204	hCoV-19/USA/WI-10/2020	North America / USA / Wisconsin	2020-03-21	University of Wisconsin-Madison AIDS Vaccine Research Laboratories	University of Wisconsin-Madison AIDS Vaccine Research Laboratories	Katarina Braun and Gage Moreno
EPI_ISL_419867	hCoV-19/Australia/VIC170/2020	Oceania / Australia / Victoria	2020-03-18	Victorian Infectious Diseases Reference Laboratory (VIDRL)	Victorian Infectious Diseases Reference Laboratory and Microbiological Diagnostic Unit Public Health Laboratory, Doherty Institute	Caly L., Seemann T., Sait, M., Schultz M., Druce J., Sherry, N.
EPI_ISL_417205	hCoV-19/Spain/Valencia9/2020	Europe / Spain / Comunitat Valenciana / Valencia	2020-03-02	Servicio de Microbiología. Consorcio Hospital General Universitario de Valencia	Sequencing and Bioinformatics Service and Molecular Epidemiology Research Group. FISABIO-Public Health	Maria Alma Bracho, Maria Dolores Ocete, Concepcion Gimeno, Giuseppe D'Auria, Griselda De Marco, Neris Garcia-Gonzalez, Fernando Gonzalez-Candelas
EPI_ISL_419866	hCoV-19/Australia/VIC169/2020	Oceania / Australia / Victoria	2020-03-18	Victorian Infectious Diseases Reference Laboratory (VIDRL)	Victorian Infectious Diseases Reference Laboratory and Microbiological Diagnostic Unit Public Health Laboratory, Doherty Institute	Caly L., Seemann T., Sait, M., Schultz M., Druce J., Sherry, N.
EPI_ISL_417202	hCoV-19/USA/WI-08/2020	North America / USA / Wisconsin	2020-03-21	University of Wisconsin-Madison AIDS Vaccine Research Laboratories	University of Wisconsin-Madison AIDS Vaccine Research Laboratories	Katarina Braun and Gage Moreno
EPI_ISL_419865	hCoV-19/Australia/VIC168/2020	Oceania / Australia / Victoria	2020-03-18	Victorian Infectious Diseases Reference Laboratory (VIDRL)	Victorian Infectious Diseases Reference Laboratory and Microbiological Diagnostic Unit Public Health Laboratory, Doherty Institute	Caly L., Seemann T., Sait, M., Schultz M., Druce J., Sherry, N.
EPI_ISL_417203	hCoV-19/USA/WI-09/2020	North America / USA / Wisconsin	2020-03-21	University of Wisconsin-Madison AIDS Vaccine Research Laboratories	University of Wisconsin-Madison AIDS Vaccine Research Laboratories	Katarina Braun and Gage Moreno
EPI_ISL_419864	hCoV-19/Australia/VIC167/2020	Oceania / Australia / Victoria	2020-03-18	Victorian Infectious Diseases Reference Laboratory (VIDRL)	Victorian Infectious Diseases Reference Laboratory and Microbiological Diagnostic Unit Public Health Laboratory, Doherty Institute	Caly L., Seemann T., Sait, M., Schultz M., Druce J., Sherry, N.
EPI_ISL_417206	hCoV-19/Spain/Valencia10/2020	Europe / Spain / Comunitat Valenciana / Valencia	2020-03-06	Servicio de Microbiologia. Consorcio Hospital General Universitario de Valencia	Sequencing and Bioinformatics Service and Molecular Epidemiology Research Group. FISABIO-Public Health	Maria Alma Bracho, Maria Dolores Ocete, Concepcion Gimeno, Giuseppe D'Auria, Griselda De Marco, Neris Garcia-Gonzalez, Fernando Gonzalez-Candelas
EPI_ISL_419869	hCoV-19/Australia/VIC172/2020	Oceania / Australia / Victoria	2020-03-18	Victorian Infectious Diseases Reference Laboratory (VIDRL)	Victorian Infectious Diseases Reference Laboratory and Microbiological Diagnostic Unit Public Health Laboratory, Doherty Institute	Caly L., Seemann T., Sait, M., Schultz M., Druce J., Sherry, N.
EPI_ISL_419868	hCoV-19/Australia/VIC171/2020	Oceania / Australia / Victoria	2020-03-18	Victorian Infectious Diseases Reference Laboratory (VIDRL)	Victorian Infectious Diseases Reference Laboratory and Microbiological Diagnostic Unit Public Health Laboratory, Doherty Institute	Caly L., Seemann T., Sait, M., Schultz M., Druce J., Sherry, N.
EPI_ISL_420849	hCoV-19/DRC/523/2020	Africa / Democratic Republic of the Congo / Kinshasa	2020-03-28	Viral Respiratory Lab, National Institute for Biomedical Research (INRB)	Pathogen Sequencing Lab, National Institute for Biomedical Research (INRB)	Placide Mbala-Kingebeni, Edith Nkwembe, Eddy Kinganda-Lusamaki, Amuri Aziza, Catherine Pratt, Matthias Pauthner, Josh Quick, Allison Black, James Hadfield, Trevor Bedford, Ian Goodfellow, Nick Loman, Kristian Andersen, Michael Wiley, Steve Ahuka-Mundeke, Jean-Jacques Muyembe Tamfum
EPI_ISL_420848	hCoV-19/DRC/445/2020	Africa / Democratic Republic of the Congo / Kinshasa	2020-03	Viral Respiratory Lab, National Institute for Biomedical Research (INRB)	Pathogen Sequencing Lab, National Institute for Biomedical Research (INRB)	Placide Mbala-Kingebeni, Edith Nkwembe, Eddy Kinganda-Lusamaki, Amuri Aziza, Catherine Pratt, Matthias Pauthner, Josh Quick, Allison Black, James Hadfield, Trevor Bedford, Ian Goodfellow, Nick Loman, Kristian Andersen, Michael Wiley, Steve Ahuka-Mundeke, Jean-Jacques Muyembe Tamfum
EPI_ISL_420845	hCoV-19/DRC/397/2020	Africa / Democratic Republic of the Congo / Kinshasa	2020-03-26	Viral Respiratory Lab, National Institute for Biomedical Research (INRB)	Pathogen Sequencing Lab, National Institute for Biomedical Research (INRB)	Placide Mbala-Kingebeni, Edith Nkwembe, Eddy Kinganda-Lusamaki, Amuri Aziza, Catherine Pratt, Matthias Pauthner, Josh Quick, Allison Black, James Hadfield, Trevor Bedford, Ian Goodfellow, Nick Loman, Kristian Andersen, Michael Wiley, Steve Ahuka-Mundeke, Jean-Jacques Muyembe Tamfum
EPI_ISL_420844	hCoV-19/DRC/355/2020	Africa / Democratic Republic of the Congo / Kinshasa	2020-03	Viral Respiratory Lab, National Institute for Biomedical Research (INRB)	Pathogen Sequencing Lab, National Institute for Biomedical Research (INRB)	Placide Mbala-Kingebeni, Edith Nkwembe, Eddy Kinganda-Lusamaki, Amuri Aziza, Catherine Pratt, Matthias Pauthner, Josh Quick, Allison Black, James Hadfield, Trevor Bedford, Ian Goodfellow, Nick Loman, Kristian Andersen, Michael Wiley, Steve Ahuka-Mundeke, Jean-Jacques Muyembe Tamfum
EPI_ISL_420847	hCoV-19/DRC/431/2020	Africa / Democratic Republic of the Congo	2020-03-26	Viral Respiratory Lab, National Institute for Biomedical Research (INRB)	Pathogen Sequencing Lab, National Institute for Biomedical Research (INRB)	Placide Mbala-Kingebeni, Edith Nkwembe, Eddy Kinganda-Lusamaki, Amuri Aziza, Catherine Pratt, Matthias Pauthner, Josh Quick, Allison Black, James Hadfield, Trevor Bedford, Ian Goodfellow, Nick Loman, Kristian Andersen, Michael Wiley, Steve Ahuka-Mundeke, Jean-Jacques Muyembe Tamfum
EPI_ISL_420846	hCoV-19/DRC/400/2020	Africa / Democratic Republic of the Congo / Kinshasa	2020-03	Viral Respiratory Lab, National Institute for Biomedical Research (INRB)	Pathogen Sequencing Lab, National Institute for Biomedical Research (INRB)	Placide Mbala-Kingebeni, Edith Nkwembe, Eddy Kinganda-Lusamaki, Amuri Aziza, Catherine Pratt, Matthias Pauthner, Josh Quick, Allison Black, James Hadfield, Trevor Bedford, Ian Goodfellow, Nick Loman, Kristian Andersen, Michael Wiley, Steve Ahuka-Mundeke, Jean-Jacques Muyembe Tamfum
EPI_ISL_420841	hCoV-19/DRC/300/2020	Africa / Democratic Republic of the Congo / Sud Kivu	2020-03-22	Viral Respiratory Lab, National Institute for Biomedical Research (INRB)	Pathogen Sequencing Lab, National Institute for Biomedical Research (INRB)	Placide Mbala-Kingebeni, Edith Nkwembe, Eddy Kinganda-Lusamaki, Amuri Aziza, Catherine Pratt, Matthias Pauthner, Josh Quick, Allison Black, James Hadfield, Trevor Bedford, Ian Goodfellow, Nick Loman, Kristian Andersen, Michael Wiley, Steve Ahuka-Mundeke, Jean-Jacques Muyembe Tamfum
EPI_ISL_420840	hCoV-19/DRC/299/2020	Africa / Democratic Republic of the Congo / Sud Kivu	2020-03-20	Viral Respiratory Lab, National Institute for Biomedical Research (INRB)	Pathogen Sequencing Lab, National Institute for Biomedical Research (INRB)	Placide Mbala-Kingebeni, Edith Nkwembe, Eddy Kinganda-Lusamaki, Amuri Aziza, Catherine Pratt, Matthias Pauthner, Josh Quick, Allison Black, James Hadfield, Trevor Bedford, Ian Goodfellow, Nick Loman, Kristian Andersen, Michael Wiley, Steve Ahuka-Mundeke, Jean-Jacques Muyembe Tamfum
EPI_ISL_420843	hCoV-19/DRC/353/2020	Africa / Democratic Republic of the Congo / Kinshasa	2020-03	Viral Respiratory Lab, National Institute for Biomedical Research (INRB)	Pathogen Sequencing Lab, National Institute for Biomedical Research (INRB)	Placide Mbala-Kingebeni, Edith Nkwembe, Eddy Kinganda-Lusamaki, Amuri Aziza, Catherine Pratt, Matthias Pauthner, Josh Quick, Allison Black, James Hadfield, Trevor Bedford, Ian Goodfellow, Nick Loman, Kristian Andersen, Michael Wiley, Steve Ahuka-Mundeke, Jean-Jacques Muyembe Tamfum
EPI_ISL_420842	hCoV-19/DRC/307/2020	Africa / Democratic Republic of the Congo / Kinshasa	2020-03	Viral Respiratory Lab, National Institute for Biomedical Research (INRB)	Pathogen Sequencing Lab, National Institute for Biomedical Research (INRB)	Placide Mbala-Kingebeni, Edith Nkwembe, Eddy Kinganda-Lusamaki, Amuri Aziza, Catherine Pratt, Matthias Pauthner, Josh Quick, Allison Black, James Hadfield, Trevor Bedford, Ian Goodfellow, Nick Loman, Kristian Andersen, Michael Wiley, Steve Ahuka-Mundeke, Jean-Jacques Muyembe Tamfum
EPI_ISL_419852	hCoV-19/Australia/VIC155/2020	Oceania / Australia / Victoria	2020-03-17	Victorian Infectious Diseases Reference Laboratory (VIDRL)	Victorian Infectious Diseases Reference Laboratory and Microbiological Diagnostic Unit Public Health Laboratory, Doherty Institute	Caly L., Seemann T., Sait, M., Schultz M., Druce J., Sherry, N.
EPI_ISL_419851	hCoV-19/Australia/VIC154/2020	Oceania / Australia / Victoria	2020-03-17	Victorian Infectious Diseases Reference Laboratory (VIDRL)	Victorian Infectious Diseases Reference Laboratory and Microbiological Diagnostic Unit Public Health Laboratory, Doherty Institute	Caly L., Seemann T., Sait, M., Schultz M., Druce J., Sherry, N.
EPI_ISL_419850	hCoV-19/Australia/VIC153/2020	Oceania / Australia / Victoria	2020-03-17	Victorian Infectious Diseases Reference Laboratory (VIDRL)	Victorian Infectious Diseases Reference Laboratory and Microbiological Diagnostic Unit Public Health Laboratory, Doherty Institute	Caly L., Seemann T., Sait, M., Schultz M., Druce J., Sherry, N.
EPI_ISL_419856	hCoV-19/Australia/VIC159/2020	Oceania / Australia / Victoria	2020-03-18	Victorian Infectious Diseases Reference Laboratory (VIDRL)	Victorian Infectious Diseases Reference Laboratory and Microbiological Diagnostic Unit Public Health Laboratory, Doherty Institute	Caly L., Seemann T., Sait, M., Schultz M., Druce J., Sherry, N.
EPI_ISL_419855	hCoV-19/Australia/VIC158/2020	Oceania / Australia / Victoria	2020-03-18	Victorian Infectious Diseases Reference Laboratory (VIDRL)	Victorian Infectious Diseases Reference Laboratory and Microbiological Diagnostic Unit Public Health Laboratory, Doherty Institute	Caly L., Seemann T., Sait, M., Schultz M., Druce J., Sherry, N.
EPI_ISL_419854	hCoV-19/Australia/VIC157/2020	Oceania / Australia / Victoria	2020-03-17	Victorian Infectious Diseases Reference Laboratory (VIDRL)	Victorian Infectious Diseases Reference Laboratory and Microbiological Diagnostic Unit Public Health Laboratory, Doherty Institute	Caly L., Seemann T., Sait, M., Schultz M., Druce J., Sherry, N.
EPI_ISL_419853	hCoV-19/Australia/VIC156/2020	Oceania / Australia / Victoria	2020-03-17	Victorian Infectious Diseases Reference Laboratory (VIDRL)	Victorian Infectious Diseases Reference Laboratory and Microbiological Diagnostic Unit Public Health Laboratory, Doherty Institute	Caly L., Seemann T., Sait, M., Schultz M., Druce J., Sherry, N.
EPI_ISL_419859	hCoV-19/Australia/VIC162/2020	Oceania / Australia / Victoria	2020-03-18	Victorian Infectious Diseases Reference Laboratory (VIDRL)	Victorian Infectious Diseases Reference Laboratory and Microbiological Diagnostic Unit Public Health Laboratory, Doherty Institute	Caly L., Seemann T., Sait, M., Schultz M., Druce J., Sherry, N.
EPI_ISL_419858	hCoV-19/Australia/VIC161/2020	Oceania / Australia / Victoria	2020-03-18	Victorian Infectious Diseases Reference Laboratory (VIDRL)	Victorian Infectious Diseases Reference Laboratory and Microbiological Diagnostic Unit Public Health Laboratory, Doherty Institute	Caly L., Seemann T., Sait, M., Schultz M., Druce J., Sherry, N.
EPI_ISL_419857	hCoV-19/Australia/VIC160/2020	Oceania / Australia / Victoria	2020-03-18	Victorian Infectious Diseases Reference Laboratory (VIDRL)	Victorian Infectious Diseases Reference Laboratory and Microbiological Diagnostic Unit Public Health Laboratory, Doherty Institute	Caly L., Seemann T., Sait, M., Schultz M., Druce J., Sherry, N.
EPI_ISL_420838	hCoV-19/DRC/253/2020	Africa / Democratic Republic of the Congo / Kinshasa	2020-03-22	Viral Respiratory Lab, National Institute for Biomedical Research (INRB)	Pathogen Sequencing Lab, National Institute for Biomedical Research (INRB)	Placide Mbala-Kingebeni, Edith Nkwembe, Eddy Kinganda-Lusamaki, Amuri Aziza, Catherine Pratt, Matthias Pauthner, Josh Quick, Allison Black, James Hadfield, Trevor Bedford, Ian Goodfellow, Nick Loman, Kristian Andersen, Michael Wiley, Steve Ahuka-Mundeke, Jean-Jacques Muyembe Tamfum
EPI_ISL_420839	hCoV-19/DRC/254/2020	Africa / Democratic Republic of the Congo / Kinshasa	2020-03-22	Viral Respiratory Lab, National Institute for Biomedical Research (INRB)	Pathogen Sequencing Lab, National Institute for Biomedical Research (INRB)	Placide Mbala-Kingebeni, Edith Nkwembe, Eddy Kinganda-Lusamaki, Amuri Aziza, Catherine Pratt, Matthias Pauthner, Josh Quick, Allison Black, James Hadfield, Trevor Bedford, Ian Goodfellow, Nick Loman, Kristian Andersen, Michael Wiley, Steve Ahuka-Mundeke, Jean-Jacques Muyembe Tamfum
EPI_ISL_419881	hCoV-19/Australia/VIC185/2020	Oceania / Australia / Victoria	2020-03-19	Victorian Infectious Diseases Reference Laboratory (VIDRL)	Victorian Infectious Diseases Reference Laboratory and Microbiological Diagnostic Unit Public Health Laboratory, Doherty Institute	Caly L., Seemann T., Sait, M., Schultz M., Druce J., Sherry, N.
EPI_ISL_419880	hCoV-19/Australia/VIC184/2020	Oceania / Australia / Victoria	2020-03-19	Victorian Infectious Diseases Reference Laboratory (VIDRL)	Victorian Infectious Diseases Reference Laboratory and Microbiological Diagnostic Unit Public Health Laboratory, Doherty Institute	Caly L., Seemann T., Sait, M., Schultz M., Druce J., Sherry, N.
EPI_ISL_417222	hCoV-19/England/20104003002/2020	Europe / United Kingdom / England	2020-03-04	Respiratory Virus Unit, Microbiology Services Colindale, Public Health England	Respiratory Virus Unit, Microbiology Services Colindale, Public Health England	Monica Galiano, Shahjahan Miah, Angie Lackenby, Omolola Akinbami, Tiina Talts, Leena Bhaw, Richard Myers, Steven Platt, Kirstin Edwards, Jonathan Hubb, Joanna Ellis, Maria Zambon
EPI_ISL_419885	hCoV-19/Australia/VIC189/2020	Oceania / Australia / Victoria	2020-03-19	Victorian Infectious Diseases Reference Laboratory (VIDRL)	Victorian Infectious Diseases Reference Laboratory and Microbiological Diagnostic Unit Public Health Laboratory, Doherty Institute	Caly L., Seemann T., Sait, M., Schultz M., Druce J., Sherry, N.
EPI_ISL_417223	hCoV-19/England/20104004402/2020	Europe / United Kingdom / England	2020-03-02	Respiratory Virus Unit, Microbiology Services Colindale, Public Health England	Respiratory Virus Unit, Microbiology Services Colindale, Public Health England	Monica Galiano, Shahjahan Miah, Angie Lackenby, Omolola Akinbami, Tiina Talts, Leena Bhaw, Richard Myers, Steven Platt, Kirstin Edwards, Jonathan Hubb, Joanna Ellis, Maria Zambon
EPI_ISL_419884	hCoV-19/Australia/VIC188/2020	Oceania / Australia / Victoria	2020-03-19	Victorian Infectious Diseases Reference Laboratory (VIDRL)	Victorian Infectious Diseases Reference Laboratory and Microbiological Diagnostic Unit Public Health Laboratory, Doherty Institute	Caly L., Seemann T., Sait, M., Schultz M., Druce J., Sherry, N.
EPI_ISL_417220	hCoV-19/England/20104002606/2020	Europe / United Kingdom / England	2020-03-03	Respiratory Virus Unit, Microbiology Services Colindale, Public Health England	Respiratory Virus Unit, Microbiology Services Colindale, Public Health England	Monica Galiano, Shahjahan Miah, Angie Lackenby, Omolola Akinbami, Tiina Talts, Leena Bhaw, Richard Myers, Steven Platt, Kirstin Edwards, Jonathan Hubb, Joanna Ellis, Maria Zambon
EPI_ISL_419883	hCoV-19/Australia/VIC187/2020	Oceania / Australia / Victoria	2020-03-19	Victorian Infectious Diseases Reference Laboratory (VIDRL)	Victorian Infectious Diseases Reference Laboratory and Microbiological Diagnostic Unit Public Health Laboratory, Doherty Institute	Caly L., Seemann T., Sait, M., Schultz M., Druce J., Sherry, N.
EPI_ISL_417221	hCoV-19/England/20104002902/2020	Europe / United Kingdom / England	2020-03-04	Respiratory Virus Unit, Microbiology Services Colindale, Public Health England	Respiratory Virus Unit, Microbiology Services Colindale, Public Health England	Monica Galiano, Shahjahan Miah, Angie Lackenby, Omolola Akinbami, Tiina Talts, Leena Bhaw, Richard Myers, Steven Platt, Kirstin Edwards, Jonathan Hubb, Joanna Ellis, Maria Zambon
EPI_ISL_419882	hCoV-19/Australia/VIC186/2020	Oceania / Australia / Victoria	2020-03-19	Victorian Infectious Diseases Reference Laboratory (VIDRL)	Victorian Infectious Diseases Reference Laboratory and Microbiological Diagnostic Unit Public Health Laboratory, Doherty Institute	Caly L., Seemann T., Sait, M., Schultz M., Druce J., Sherry, N.
EPI_ISL_417226	hCoV-19/England/20104004902/2020	Europe / United Kingdom / England	2020-03-02	Respiratory Virus Unit, Microbiology Services Colindale, Public Health England	Respiratory Virus Unit, Microbiology Services Colindale, Public Health England	Monica Galiano, Shahjahan Miah, Angie Lackenby, Omolola Akinbami, Tiina Talts, Leena Bhaw, Richard Myers, Steven Platt, Kirstin Edwards, Jonathan Hubb, Joanna Ellis, Maria Zambon
EPI_ISL_419889	hCoV-19/Australia/VIC193/2020	Oceania / Australia / Victoria	2020-03-19	Victorian Infectious Diseases Reference Laboratory (VIDRL)	Victorian Infectious Diseases Reference Laboratory and Microbiological Diagnostic Unit Public Health Laboratory, Doherty Institute	Caly L., Seemann T., Sait, M., Schultz M., Druce J., Sherry, N.
EPI_ISL_417227	hCoV-19/England/20104007503/2020	Europe / United Kingdom / England	2020-03-03	Respiratory Virus Unit, Microbiology Services Colindale, Public Health England	Respiratory Virus Unit, Microbiology Services Colindale, Public Health England	Monica Galiano, Shahjahan Miah, Angie Lackenby, Omolola Akinbami, Tiina Talts, Leena Bhaw, Richard Myers, Steven Platt, Kirstin Edwards, Jonathan Hubb, Joanna Ellis, Maria Zambon
EPI_ISL_419888	hCoV-19/Australia/VIC192/2020	Oceania / Australia / Victoria	2020-03-19	Victorian Infectious Diseases Reference Laboratory (VIDRL)	Victorian Infectious Diseases Reference Laboratory and Microbiological Diagnostic Unit Public Health Laboratory, Doherty Institute	Caly L., Seemann T., Sait, M., Schultz M., Druce J., Sherry, N.
EPI_ISL_417224	hCoV-19/England/20104004502/2020	Europe / United Kingdom / England	2020-03-01	Respiratory Virus Unit, Microbiology Services Colindale, Public Health England	Respiratory Virus Unit, Microbiology Services Colindale, Public Health England	Monica Galiano, Shahjahan Miah, Angie Lackenby, Omolola Akinbami, Tiina Talts, Leena Bhaw, Richard Myers, Steven Platt, Kirstin Edwards, Jonathan Hubb, Joanna Ellis, Maria Zambon
EPI_ISL_419887	hCoV-19/Australia/VIC191/2020	Oceania / Australia / Victoria	2020-03-19	Victorian Infectious Diseases Reference Laboratory (VIDRL)	Victorian Infectious Diseases Reference Laboratory and Microbiological Diagnostic Unit Public Health Laboratory, Doherty Institute	Caly L., Seemann T., Sait, M., Schultz M., Druce J., Sherry, N.
EPI_ISL_417225	hCoV-19/England/20104004802/2020	Europe / United Kingdom / England	2020-03-02	Respiratory Virus Unit, Microbiology Services Colindale, Public Health England	Respiratory Virus Unit, Microbiology Services Colindale, Public Health England	Monica Galiano, Shahjahan Miah, Angie Lackenby, Omolola Akinbami, Tiina Talts, Leena Bhaw, Richard Myers, Steven Platt, Kirstin Edwards, Jonathan Hubb, Joanna Ellis, Maria Zambon
EPI_ISL_419886	hCoV-19/Australia/VIC190/2020	Oceania / Australia / Victoria	2020-03-19	Victorian Infectious Diseases Reference Laboratory (VIDRL)	Victorian Infectious Diseases Reference Laboratory and Microbiological Diagnostic Unit Public Health Laboratory, Doherty Institute	Caly L., Seemann T., Sait, M., Schultz M., Druce J., Sherry, N.
EPI_ISL_417228	hCoV-19/England/20104008402/2020	Europe / United Kingdom / England	2020-03-03	Respiratory Virus Unit, Microbiology Services Colindale, Public Health England	Respiratory Virus Unit, Microbiology Services Colindale, Public Health England	Monica Galiano, Shahjahan Miah, Angie Lackenby, Omolola Akinbami, Tiina Talts, Leena Bhaw, Richard Myers, Steven Platt, Kirstin Edwards, Jonathan Hubb, Joanna Ellis, Maria Zambon
EPI_ISL_417229	hCoV-19/England/20104008502/2020	Europe / United Kingdom / England	2020-03-01	Respiratory Virus Unit, Microbiology Services Colindale, Public Health England	Respiratory Virus Unit, Microbiology Services Colindale, Public Health England	Monica Galiano, Shahjahan Miah, Angie Lackenby, Omolola Akinbami, Tiina Talts, Leena Bhaw, Richard Myers, Steven Platt, Kirstin Edwards, Jonathan Hubb, Joanna Ellis, Maria Zambon
EPI_ISL_419870	hCoV-19/Australia/VIC173/2020	Oceania / Australia / Victoria	2020-03-18	Victorian Infectious Diseases Reference Laboratory (VIDRL)	Victorian Infectious Diseases Reference Laboratory and Microbiological Diagnostic Unit Public Health Laboratory, Doherty Institute	Caly L., Seemann T., Sait, M., Schultz M., Druce J., Sherry, N.
EPI_ISL_417211	hCoV-19/NewZealand/CoV001/2020	Oceania / New Zealand / Otago	2020-03-11	Dunedin Hospital	University of Otago	M.E. Quiñones-Mateu, B. Lawley, J. Grant, R. Harfoot, J. Ussher
EPI_ISL_419874	hCoV-19/Australia/VIC177/2020	Oceania / Australia / Victoria	2020-03-18	Victorian Infectious Diseases Reference Laboratory (VIDRL)	Victorian Infectious Diseases Reference Laboratory and Microbiological Diagnostic Unit Public Health Laboratory, Doherty Institute	Caly L., Seemann T., Sait, M., Schultz M., Druce J., Sherry, N.
EPI_ISL_417212	hCoV-19/NewZealand/CoV002/2020	Oceania / New Zealand / Otago	2020-03-11	Dunedin Hospital	University of Otago	M.E. Quiñones-Mateu, B. Lawley, J. Grant, R. Harfoot, J. Ussher
EPI_ISL_419873	hCoV-19/Australia/VIC176/2020	Oceania / Australia / Victoria	2020-03-18	Victorian Infectious Diseases Reference Laboratory (VIDRL)	Victorian Infectious Diseases Reference Laboratory and Microbiological Diagnostic Unit Public Health Laboratory, Doherty Institute	Caly L., Seemann T., Sait, M., Schultz M., Druce J., Sherry, N.
EPI_ISL_419872	hCoV-19/Australia/VIC175/2020	Oceania / Australia / Victoria	2020-03-18	Victorian Infectious Diseases Reference Laboratory (VIDRL)	Victorian Infectious Diseases Reference Laboratory and Microbiological Diagnostic Unit Public Health Laboratory, Doherty Institute	Caly L., Seemann T., Sait, M., Schultz M., Druce J., Sherry, N.
EPI_ISL_419871	hCoV-19/Australia/VIC174/2020	Oceania / Australia / Victoria	2020-03-18	Victorian Infectious Diseases Reference Laboratory (VIDRL)	Victorian Infectious Diseases Reference Laboratory and Microbiological Diagnostic Unit Public Health Laboratory, Doherty Institute	Caly L., Seemann T., Sait, M., Schultz M., Druce J., Sherry, N.
EPI_ISL_417215	hCoV-19/England/20102087902/2020	Europe / United Kingdom / England	2020-02-25	Respiratory Virus Unit, Microbiology Services Colindale, Public Health England	Respiratory Virus Unit, Microbiology Services Colindale, Public Health England	Monica Galiano, Shahjahan Miah, Angie Lackenby, Omolola Akinbami, Tiina Talts, Leena Bhaw, Richard Myers, Steven Platt, Kirstin Edwards, Jonathan Hubb, Joanna Ellis, Maria Zambon
EPI_ISL_419878	hCoV-19/Australia/VIC181/2020	Oceania / Australia / Victoria	2020-03-19	Victorian Infectious Diseases Reference Laboratory (VIDRL)	Victorian Infectious Diseases Reference Laboratory and Microbiological Diagnostic Unit Public Health Laboratory, Doherty Institute	Caly L., Seemann T., Sait, M., Schultz M., Druce J., Sherry, N.
EPI_ISL_417216	hCoV-19/England/20102088002/2020	Europe / United Kingdom / England	2020-02-25	Respiratory Virus Unit, Microbiology Services Colindale, Public Health England	Respiratory Virus Unit, Microbiology Services Colindale, Public Health England	Monica Galiano, Shahjahan Miah, Angie Lackenby, Omolola Akinbami, Tiina Talts, Leena Bhaw, Richard Myers, Steven Platt, Kirstin Edwards, Jonathan Hubb, Joanna Ellis, Maria Zambon
EPI_ISL_419877	hCoV-19/Australia/VIC180/2020	Oceania / Australia / Victoria	2020-03-19	Victorian Infectious Diseases Reference Laboratory (VIDRL)	Victorian Infectious Diseases Reference Laboratory and Microbiological Diagnostic Unit Public Health Laboratory, Doherty Institute	Caly L., Seemann T., Sait, M., Schultz M., Druce J., Sherry, N.
EPI_ISL_417213	hCoV-19/England/20102068502/2020	Europe / United Kingdom / England	2020-03-01	Respiratory Virus Unit, Microbiology Services Colindale, Public Health England	Respiratory Virus Unit, Microbiology Services Colindale, Public Health England	Monica Galiano, Shahjahan Miah, Angie Lackenby, Omolola Akinbami, Tiina Talts, Leena Bhaw, Richard Myers, Steven Platt, Kirstin Edwards, Jonathan Hubb, Joanna Ellis, Maria Zambon
EPI_ISL_419876	hCoV-19/Australia/VIC179/2020	Oceania / Australia / Victoria	2020-03-18	Victorian Infectious Diseases Reference Laboratory (VIDRL)	Victorian Infectious Diseases Reference Laboratory and Microbiological Diagnostic Unit Public Health Laboratory, Doherty Institute	Caly L., Seemann T., Sait, M., Schultz M., Druce J., Sherry, N.
EPI_ISL_417214	hCoV-19/England/20102073303/2020	Europe / United Kingdom / England	2020-03-02	Respiratory Virus Unit, Microbiology Services Colindale, Public Health England	Respiratory Virus Unit, Microbiology Services Colindale, Public Health England	Monica Galiano, Shahjahan Miah, Angie Lackenby, Omolola Akinbami, Tiina Talts, Leena Bhaw, Richard Myers, Steven Platt, Kirstin Edwards, Jonathan Hubb, Joanna Ellis, Maria Zambon
EPI_ISL_419875	hCoV-19/Australia/VIC178/2020	Oceania / Australia / Victoria	2020-03-18	Victorian Infectious Diseases Reference Laboratory (VIDRL)	Victorian Infectious Diseases Reference Laboratory and Microbiological Diagnostic Unit Public Health Laboratory, Doherty Institute	Caly L., Seemann T., Sait, M., Schultz M., Druce J., Sherry, N.
EPI_ISL_417219	hCoV-19/England/20102115303/2020	Europe / United Kingdom / England	2020-03-01	Respiratory Virus Unit, Microbiology Services Colindale, Public Health England	Respiratory Virus Unit, Microbiology Services Colindale, Public Health England	Monica Galiano, Shahjahan Miah, Angie Lackenby, Omolola Akinbami, Tiina Talts, Leena Bhaw, Richard Myers, Steven Platt, Kirstin Edwards, Jonathan Hubb, Joanna Ellis, Maria Zambon
EPI_ISL_417217	hCoV-19/England/20102098802/2020	Europe / United Kingdom / England	2020-03-01	Respiratory Virus Unit, Microbiology Services Colindale, Public Health England	Respiratory Virus Unit, Microbiology Services Colindale, Public Health England	Monica Galiano, Shahjahan Miah, Angie Lackenby, Omolola Akinbami, Tiina Talts, Leena Bhaw, Richard Myers, Steven Platt, Kirstin Edwards, Jonathan Hubb, Joanna Ellis, Maria Zambon
EPI_ISL_417218	hCoV-19/England/20102112102/2020	Europe / United Kingdom / England	2020-03-02	Respiratory Virus Unit, Microbiology Services Colindale, Public Health England	Respiratory Virus Unit, Microbiology Services Colindale, Public Health England	Monica Galiano, Shahjahan Miah, Angie Lackenby, Omolola Akinbami, Tiina Talts, Leena Bhaw, Richard Myers, Steven Platt, Kirstin Edwards, Jonathan Hubb, Joanna Ellis, Maria Zambon
EPI_ISL_418548	hCoV-19/Ireland/21145/2020	Europe / Ireland / Dublin	2020-03-06	UCD National Virus Reference Laboratory	UCD National Virus Reference Laboratory	Michael Carr, Gabriel Gonzalez, Jonathan Dean, Suzie Coughlan, Alison Murphy, Kevin Byrne, Ken Wolfe, Jeff Connell, Brendan Loftus, Cillian F De Gascun
EPI_ISL_419879	hCoV-19/Australia/VIC183/2020	Oceania / Australia / Victoria	2020-03-19	Victorian Infectious Diseases Reference Laboratory (VIDRL)	Victorian Infectious Diseases Reference Laboratory and Microbiological Diagnostic Unit Public Health Laboratory, Doherty Institute	Caly L., Seemann T., Sait, M., Schultz M., Druce J., Sherry, N.
EPI_ISL_407893	hCoV-19/Australia/NSW01/2020	Oceania / Australia / New South Wales / Sydney	2020-01-24	Centre for Infectious Diseases and Microbiology Laboratory Services	NSW Health Pathology - Institute of Clinical Pathology and Medical Research; Westmead Hospital; University of Sydney	Eden J-S, Carter I, Rahman H, Holmes EC, Rockett R, O’Sullivan MV, Sintchenko V, Chen SC, Maddocks S, Kok J and Dwyer DE for the 2019-nCoV Study Group
EPI_ISL_407894	hCoV-19/Australia/QLD01/2020	Oceania / Australia / Queensland / Gold Coast	2020-01-28	Pathology Queensland	Public Health Virology Laboratory	Ben Huang, Alyssa Pyke, Amanda De Jong, Andrew Van Den Hurk, Carmel Taylor, David Warrilow, Doris Genge, Elisabeth Gamez, Glen Hewitson, Ian Maxwell Mackay, Inga Sultana, Jamie McMahon, Jean Barcelon, Judy Northill, Mitchell Finger, Natalie Simpson, Neelima Nair, Peter Burtonclay, Peter Moore, Sarah Wheatley, Sean Moody, Sonja Hall-Mendelin, Timothy Gardam, and Frederick Moore.
EPI_ISL_420855	hCoV-19/Australia/VIC-CBA1/2020	Oceania / Australia / Victoria	2020-03-23	Geelong Centre for Emerging Infectious Diseases	Geelong Centre for Emerging Infectious Diseases	Chamings,A., Raj Bhatta T., Alexandersen S.
EPI_ISL_407896	hCoV-19/Australia/QLD02/2020	Oceania / Australia / Queensland / Gold Coast	2020-01-30	Pathology Queensland	Public Health Virology Laboratory	Ben Huang, Alyssa Pyke, Amanda De Jong, Andrew Van Den Hurk, Carmel Taylor, David Warrilow, Doris Genge, Elisabeth Gamez, Glen Hewitson, Ian Maxwell Mackay, Inga Sultana, Jamie McMahon, Jean Barcelon, Judy Northill, Mitchell Finger, Natalie Simpson, Neelima Nair, Peter Burtonclay, Peter Moore, Sarah Wheatley, Sean Moody, Sonja Hall-Mendelin, Timothy Gardam, and Frederick Moore.
EPI_ISL_420852	hCoV-19/DRC/396/2020	Africa / Democratic Republic of the Congo / Kinshasa	2020-03-26	Viral Respiratory Lab, National Institute for Biomedical Research (INRB)	Pathogen Sequencing Lab, National Institute for Biomedical Research (INRB)	Placide Mbala-Kingebeni, Edith Nkwembe, Eddy Kinganda-Lusamaki, Amuri Aziza, Catherine Pratt, Matthias Pauthner, Josh Quick, Allison Black, James Hadfield, Trevor Bedford, Ian Goodfellow, Nick Loman, Kristian Andersen, Michael Wiley, Steve Ahuka-Mundeke, Jean-Jacques Muyembe Tamfum
EPI_ISL_420851	hCoV-19/DRC/376/2020	Africa / Democratic Republic of the Congo / Kinshasa	2020-03-25	Viral Respiratory Lab, National Institute for Biomedical Research (INRB)	Pathogen Sequencing Lab, National Institute for Biomedical Research (INRB)	Placide Mbala-Kingebeni, Edith Nkwembe, Eddy Kinganda-Lusamaki, Amuri Aziza, Catherine Pratt, Matthias Pauthner, Josh Quick, Allison Black, James Hadfield, Trevor Bedford, Ian Goodfellow, Nick Loman, Kristian Andersen, Michael Wiley, Steve Ahuka-Mundeke, Jean-Jacques Muyembe Tamfum
EPI_ISL_420854	hCoV-19/DRC/521/2020	Africa / Democratic Republic of the Congo / Kinshasa	2020-03-25	Viral Respiratory Lab, National Institute for Biomedical Research (INRB)	Pathogen Sequencing Lab, National Institute for Biomedical Research (INRB)	Placide Mbala-Kingebeni, Edith Nkwembe, Eddy Kinganda-Lusamaki, Amuri Aziza, Catherine Pratt, Matthias Pauthner, Josh Quick, Allison Black, James Hadfield, Trevor Bedford, Ian Goodfellow, Nick Loman, Kristian Andersen, Michael Wiley, Steve Ahuka-Mundeke, Jean-Jacques Muyembe Tamfum
EPI_ISL_420853	hCoV-19/DRC/402/2020	Africa / Democratic Republic of the Congo / Kinshasa	2020-03-26	Viral Respiratory Lab, National Institute for Biomedical Research (INRB)	Pathogen Sequencing Lab, National Institute for Biomedical Research (INRB)	Placide Mbala-Kingebeni, Edith Nkwembe, Eddy Kinganda-Lusamaki, Amuri Aziza, Catherine Pratt, Matthias Pauthner, Josh Quick, Allison Black, James Hadfield, Trevor Bedford, Ian Goodfellow, Nick Loman, Kristian Andersen, Michael Wiley, Steve Ahuka-Mundeke, Jean-Jacques Muyembe Tamfum
EPI_ISL_417240	hCoV-19/England/20106004803/2020	Europe / United Kingdom / England	2020-03-03	Respiratory Virus Unit, Microbiology Services Colindale, Public Health England	Respiratory Virus Unit, Microbiology Services Colindale, Public Health England	Monica Galiano, Shahjahan Miah, Angie Lackenby, Omolola Akinbami, Tiina Talts, Leena Bhaw, Richard Myers, Steven Platt, Kirstin Edwards, Jonathan Hubb, Joanna Ellis, Maria Zambon
EPI_ISL_417241	hCoV-19/England/20106004902/2020	Europe / United Kingdom / England	2020-03-05	Respiratory Virus Unit, Microbiology Services Colindale, Public Health England	Respiratory Virus Unit, Microbiology Services Colindale, Public Health England	Monica Galiano, Shahjahan Miah, Angie Lackenby, Omolola Akinbami, Tiina Talts, Leena Bhaw, Richard Myers, Steven Platt, Kirstin Edwards, Jonathan Hubb, Joanna Ellis, Maria Zambon
EPI_ISL_417244	hCoV-19/England/20106005403/2020	Europe / United Kingdom / England	2020-03-03	Respiratory Virus Unit, Microbiology Services Colindale, Public Health England	Respiratory Virus Unit, Microbiology Services Colindale, Public Health England	Monica Galiano, Shahjahan Miah, Angie Lackenby, Omolola Akinbami, Tiina Talts, Leena Bhaw, Richard Myers, Steven Platt, Kirstin Edwards, Jonathan Hubb, Joanna Ellis, Maria Zambon
EPI_ISL_417245	hCoV-19/England/20106087206/2020	Europe / United Kingdom / England	2020-03-02	Respiratory Virus Unit, Microbiology Services Colindale, Public Health England	Respiratory Virus Unit, Microbiology Services Colindale, Public Health England	Monica Galiano, Shahjahan Miah, Angie Lackenby, Omolola Akinbami, Tiina Talts, Leena Bhaw, Richard Myers, Steven Platt, Kirstin Edwards, Jonathan Hubb, Joanna Ellis, Maria Zambon
EPI_ISL_417242	hCoV-19/England/20106005103/2020	Europe / United Kingdom / England	2020-03-03	Respiratory Virus Unit, Microbiology Services Colindale, Public Health England	Respiratory Virus Unit, Microbiology Services Colindale, Public Health England	Monica Galiano, Shahjahan Miah, Angie Lackenby, Omolola Akinbami, Tiina Talts, Leena Bhaw, Richard Myers, Steven Platt, Kirstin Edwards, Jonathan Hubb, Joanna Ellis, Maria Zambon
EPI_ISL_420890	hCoV-19/Japan/Hu_Kng_19-437/2020	Asia / Japan	2020-03-09	unknown	Takayuki Hishiki Kanagawa Prefectural Institute of Public Health	Hishiki,T., Suzuki,R., Sakuragi,J., Usui,K., Tanaka,Y., Kawai,J., Kogo,Y., Matsuki,Y., An,T., Hayashizaki,Y. and Takasaki,T.
EPI_ISL_417243	hCoV-19/England/20106005303/2020	Europe / United Kingdom / England	2020-03-03	Respiratory Virus Unit, Microbiology Services Colindale, Public Health England	Respiratory Virus Unit, Microbiology Services Colindale, Public Health England	Monica Galiano, Shahjahan Miah, Angie Lackenby, Omolola Akinbami, Tiina Talts, Leena Bhaw, Richard Myers, Steven Platt, Kirstin Edwards, Jonathan Hubb, Joanna Ellis, Maria Zambon
EPI_ISL_417248	hCoV-19/England/20108003302/2020	Europe / United Kingdom / England	2020-03-03	Respiratory Virus Unit, Microbiology Services Colindale, Public Health England	Respiratory Virus Unit, Microbiology Services Colindale, Public Health England	Monica Galiano, Shahjahan Miah, Angie Lackenby, Omolola Akinbami, Tiina Talts, Leena Bhaw, Richard Myers, Steven Platt, Kirstin Edwards, Jonathan Hubb, Joanna Ellis, Maria Zambon
EPI_ISL_417249	hCoV-19/England/20108004602/2020	Europe / United Kingdom / England	2020-03-03	Respiratory Virus Unit, Microbiology Services Colindale, Public Health England	Respiratory Virus Unit, Microbiology Services Colindale, Public Health England	Monica Galiano, Shahjahan Miah, Angie Lackenby, Omolola Akinbami, Tiina Talts, Leena Bhaw, Richard Myers, Steven Platt, Kirstin Edwards, Jonathan Hubb, Joanna Ellis, Maria Zambon
EPI_ISL_417246	hCoV-19/England/20106145903/2020	Europe / United Kingdom / England	2020-03-03	Respiratory Virus Unit, Microbiology Services Colindale, Public Health England	Respiratory Virus Unit, Microbiology Services Colindale, Public Health England	Monica Galiano, Shahjahan Miah, Angie Lackenby, Omolola Akinbami, Tiina Talts, Leena Bhaw, Richard Myers, Steven Platt, Kirstin Edwards, Jonathan Hubb, Joanna Ellis, Maria Zambon
EPI_ISL_417247	hCoV-19/England/20108003202/2020	Europe / United Kingdom / England	2020-03-02	Respiratory Virus Unit, Microbiology Services Colindale, Public Health England	Respiratory Virus Unit, Microbiology Services Colindale, Public Health England	Monica Galiano, Shahjahan Miah, Angie Lackenby, Omolola Akinbami, Tiina Talts, Leena Bhaw, Richard Myers, Steven Platt, Kirstin Edwards, Jonathan Hubb, Joanna Ellis, Maria Zambon
EPI_ISL_406594	hCoV-19/Shenzhen/SZTH-003/2020	Asia / China / Guandong / Shenzhen	2020-01-16	Shenzhen Key Laboratory of Pathogen and Immunity, National Clinical Research Center for Infectious Disease, Shenzhen Third People's Hospital	Shenzhen Key Laboratory of Pathogen and Immunity, National Clinical Research Center for Infectious Disease, Shenzhen Third People's Hospital	Yang Yang, Chenguang Shen, Li Xing, Zhixiang Xu, Haixia Zheng, Yingxia Liu
EPI_ISL_406595	hCoV-19/Shenzhen/SZTH-004/2020	Asia / China / Guandong / Shenzhen	2020-01-16	Shenzhen Key Laboratory of Pathogen and Immunity, National Clinical Research Center for Infectious Disease, Shenzhen Third People's Hospital	Shenzhen Key Laboratory of Pathogen and Immunity, National Clinical Research Center for Infectious Disease, Shenzhen Third People's Hospital	Yang Yang, Chenguang Shen, Li Xing, Zhixiang Xu, Haixia Zheng, Yingxia Liu
EPI_ISL_406596	hCoV-19/France/IDF0372/2020	Europe / France / Ile-de-France / Paris	2020-01-23	Department of Infectious and Tropical Diseases, Bichat Claude Bernard Hospital, Paris	National Reference Center for Viruses of Respiratory Infections, Institut Pasteur, Paris	Mélanie Albert, Marion Barbet, Sylvie Behillil, Méline Bizard, Angela Brisebarre, Flora Donati, Vincent Enouf, Maud Vanpeene, Sylvie van der Werf, Yazdan Yazdanpanah, Xavier Lescure.
EPI_ISL_406597	hCoV-19/France/IDF0373/2020	Europe / France / Ile-de-France / Paris	2020-01-23	Department of Infectious and Tropical Diseases, Bichat Claude Bernard Hospital, Paris	National Reference Center for Viruses of Respiratory Infections, Institut Pasteur, Paris	Mélanie Albert, Marion Barbet, Sylvie Behillil, Méline Bizard, Angela Brisebarre, Flora Donati, Vincent Enouf, Maud Vanpeene, Sylvie van der Werf, Yazdan Yazdanpanah, Xavier Lescure.
EPI_ISL_406592	hCoV-19/Shenzhen/SZTH-001/2020	Asia / China / Guandong / Shenzhen	2020-01-13	Shenzhen Third People's Hospital	Shenzhen Key Laboratory of Pathogen and Immunity, National Clinical Research Center for Infectious Disease,Shenzhen Third People's Hospital	Yang Yang, Chenguang Shen, Li Xing, Zhixiang Xu, Haixia Zheng, Yingxia Liu
EPI_ISL_406593	hCoV-19/Shenzhen/SZTH-002/2020	Asia / China / Guandong / Shenzhen	2020-01-13	Shenzhen Key Laboratory of Pathogen and Immunity, National Clinical Research Center for Infectious Disease, Shenzhen Third People's Hospital	Shenzhen Key Laboratory of Pathogen and Immunity, National Clinical Research Center for Infectious Disease, Shenzhen Third People's Hospital	Yang Yang, Chenguang Shen, Li Xing, Zhixiang Xu, Haixia Zheng, Yingxia Liu
EPI_ISL_420889	hCoV-19/Japan/Hu_DP_Kng_19-031/2020	Asia / Japan	2020-02-14	unknown	Takayuki Hishiki Kanagawa Prefectural Institute of Public Health	Hishiki,T., Suzuki,R., Sakuragi,J., Usui,K., Tanaka,Y., Kawai,J., Kogo,Y., Matsuki,Y., An,T., Hayashizaki,Y. and Takasaki,T.
EPI_ISL_419892	hCoV-19/Australia/VIC196/2020	Oceania / Australia / Victoria	2020-03-19	Victorian Infectious Diseases Reference Laboratory (VIDRL)	Victorian Infectious Diseases Reference Laboratory and Microbiological Diagnostic Unit Public Health Laboratory, Doherty Institute	Caly L., Seemann T., Sait, M., Schultz M., Druce J., Sherry, N.
EPI_ISL_417230	hCoV-19/England/20104008702/2020	Europe / United Kingdom / England	2020-03-02	Respiratory Virus Unit, Microbiology Services Colindale, Public Health England	Respiratory Virus Unit, Microbiology Services Colindale, Public Health England	Monica Galiano, Shahjahan Miah, Angie Lackenby, Omolola Akinbami, Tiina Talts, Leena Bhaw, Richard Myers, Steven Platt, Kirstin Edwards, Jonathan Hubb, Joanna Ellis, Maria Zambon
EPI_ISL_419891	hCoV-19/Australia/VIC195/2020	Oceania / Australia / Victoria	2020-03-19	Victorian Infectious Diseases Reference Laboratory (VIDRL)	Victorian Infectious Diseases Reference Laboratory and Microbiological Diagnostic Unit Public Health Laboratory, Doherty Institute	Caly L., Seemann T., Sait, M., Schultz M., Druce J., Sherry, N.
EPI_ISL_419890	hCoV-19/Australia/VIC194/2020	Oceania / Australia / Victoria	2020-03-19	Victorian Infectious Diseases Reference Laboratory (VIDRL)	Victorian Infectious Diseases Reference Laboratory and Microbiological Diagnostic Unit Public Health Laboratory, Doherty Institute	Caly L., Seemann T., Sait, M., Schultz M., Druce J., Sherry, N.
EPI_ISL_417233	hCoV-19/England/20104009002/2020	Europe / United Kingdom / England	2020-03-02	Respiratory Virus Unit, Microbiology Services Colindale, Public Health England	Respiratory Virus Unit, Microbiology Services Colindale, Public Health England	Monica Galiano, Shahjahan Miah, Angie Lackenby, Omolola Akinbami, Tiina Talts, Leena Bhaw, Richard Myers, Steven Platt, Kirstin Edwards, Jonathan Hubb, Joanna Ellis, Maria Zambon
EPI_ISL_419896	hCoV-19/Australia/VIC201/2020	Oceania / Australia / Victoria	2020-03-19	Victorian Infectious Diseases Reference Laboratory (VIDRL)	Victorian Infectious Diseases Reference Laboratory and Microbiological Diagnostic Unit Public Health Laboratory, Doherty Institute	Caly L., Seemann T., Sait, M., Schultz M., Druce J., Sherry, N.
EPI_ISL_417234	hCoV-19/England/20104009102/2020	Europe / United Kingdom / England	2020-03-02	Respiratory Virus Unit, Microbiology Services Colindale, Public Health England	Respiratory Virus Unit, Microbiology Services Colindale, Public Health England	Monica Galiano, Shahjahan Miah, Angie Lackenby, Omolola Akinbami, Tiina Talts, Leena Bhaw, Richard Myers, Steven Platt, Kirstin Edwards, Jonathan Hubb, Joanna Ellis, Maria Zambon
EPI_ISL_419895	hCoV-19/Australia/VIC199/2020	Oceania / Australia / Victoria	2020-03-19	Victorian Infectious Diseases Reference Laboratory (VIDRL)	Victorian Infectious Diseases Reference Laboratory and Microbiological Diagnostic Unit Public Health Laboratory, Doherty Institute	Caly L., Seemann T., Sait, M., Schultz M., Druce J., Sherry, N.
EPI_ISL_417231	hCoV-19/England/20104008802/2020	Europe / United Kingdom / England	2020-03-03	Respiratory Virus Unit, Microbiology Services Colindale, Public Health England	Respiratory Virus Unit, Microbiology Services Colindale, Public Health England	Monica Galiano, Shahjahan Miah, Angie Lackenby, Omolola Akinbami, Tiina Talts, Leena Bhaw, Richard Myers, Steven Platt, Kirstin Edwards, Jonathan Hubb, Joanna Ellis, Maria Zambon
EPI_ISL_419894	hCoV-19/Australia/VIC198/2020	Oceania / Australia / Victoria	2020-03-19	Victorian Infectious Diseases Reference Laboratory (VIDRL)	Victorian Infectious Diseases Reference Laboratory and Microbiological Diagnostic Unit Public Health Laboratory, Doherty Institute	Caly L., Seemann T., Sait, M., Schultz M., Druce J., Sherry, N.
EPI_ISL_417232	hCoV-19/England/20104008902/2020	Europe / United Kingdom / England	2020-03-04	Respiratory Virus Unit, Microbiology Services Colindale, Public Health England	Respiratory Virus Unit, Microbiology Services Colindale, Public Health England	Monica Galiano, Shahjahan Miah, Angie Lackenby, Omolola Akinbami, Tiina Talts, Leena Bhaw, Richard Myers, Steven Platt, Kirstin Edwards, Jonathan Hubb, Joanna Ellis, Maria Zambon
EPI_ISL_419893	hCoV-19/Australia/VIC197/2020	Oceania / Australia / Victoria	2020-03-19	Victorian Infectious Diseases Reference Laboratory (VIDRL)	Victorian Infectious Diseases Reference Laboratory and Microbiological Diagnostic Unit Public Health Laboratory, Doherty Institute	Caly L., Seemann T., Sait, M., Schultz M., Druce J., Sherry, N.
EPI_ISL_417237	hCoV-19/England/20104023103/2020	Europe / United Kingdom / England	2020-03-03	Respiratory Virus Unit, Microbiology Services Colindale, Public Health England	Respiratory Virus Unit, Microbiology Services Colindale, Public Health England	Monica Galiano, Shahjahan Miah, Angie Lackenby, Omolola Akinbami, Tiina Talts, Leena Bhaw, Richard Myers, Steven Platt, Kirstin Edwards, Jonathan Hubb, Joanna Ellis, Maria Zambon
EPI_ISL_417238	hCoV-19/England/20104035803/2020	Europe / United Kingdom / England	2020-03-03	Respiratory Virus Unit, Microbiology Services Colindale, Public Health England	Respiratory Virus Unit, Microbiology Services Colindale, Public Health England	Monica Galiano, Shahjahan Miah, Angie Lackenby, Omolola Akinbami, Tiina Talts, Leena Bhaw, Richard Myers, Steven Platt, Kirstin Edwards, Jonathan Hubb, Joanna Ellis, Maria Zambon
EPI_ISL_419899	hCoV-19/Australia/VIC204/2020	Oceania / Australia / Victoria	2020-03-19	Victorian Infectious Diseases Reference Laboratory (VIDRL)	Victorian Infectious Diseases Reference Laboratory and Microbiological Diagnostic Unit Public Health Laboratory, Doherty Institute	Caly L., Seemann T., Sait, M., Schultz M., Druce J., Sherry, N.
EPI_ISL_417235	hCoV-19/England/20104013703/2020	Europe / United Kingdom / England	2020-03-02	Respiratory Virus Unit, Microbiology Services Colindale, Public Health England	Respiratory Virus Unit, Microbiology Services Colindale, Public Health England	Monica Galiano, Shahjahan Miah, Angie Lackenby, Omolola Akinbami, Tiina Talts, Leena Bhaw, Richard Myers, Steven Platt, Kirstin Edwards, Jonathan Hubb, Joanna Ellis, Maria Zambon
EPI_ISL_419898	hCoV-19/Australia/VIC203/2020	Oceania / Australia / Victoria	2020-03-19	Victorian Infectious Diseases Reference Laboratory (VIDRL)	Victorian Infectious Diseases Reference Laboratory and Microbiological Diagnostic Unit Public Health Laboratory, Doherty Institute	Caly L., Seemann T., Sait, M., Schultz M., Druce J., Sherry, N.
EPI_ISL_417236	hCoV-19/England/20104015302/2020	Europe / United Kingdom / England	2020-03-01	Respiratory Virus Unit, Microbiology Services Colindale, Public Health England	Respiratory Virus Unit, Microbiology Services Colindale, Public Health England	Monica Galiano, Shahjahan Miah, Angie Lackenby, Omolola Akinbami, Tiina Talts, Leena Bhaw, Richard Myers, Steven Platt, Kirstin Edwards, Jonathan Hubb, Joanna Ellis, Maria Zambon
EPI_ISL_419897	hCoV-19/Australia/VIC202/2020	Oceania / Australia / Victoria	2020-03-19	Victorian Infectious Diseases Reference Laboratory (VIDRL)	Victorian Infectious Diseases Reference Laboratory and Microbiological Diagnostic Unit Public Health Laboratory, Doherty Institute	Caly L., Seemann T., Sait, M., Schultz M., Druce J., Sherry, N.
EPI_ISL_417239	hCoV-19/England/20106003303/2020	Europe / United Kingdom / England	2020-03-03	Respiratory Virus Unit, Microbiology Services Colindale, Public Health England	Respiratory Virus Unit, Microbiology Services Colindale, Public Health England	Monica Galiano, Shahjahan Miah, Angie Lackenby, Omolola Akinbami, Tiina Talts, Leena Bhaw, Richard Myers, Steven Platt, Kirstin Edwards, Jonathan Hubb, Joanna Ellis, Maria Zambon
EPI_ISL_420878	hCoV-19/Australia/QLDID929/2020	Oceania / Australia / Queensland / Brisbane	2020-03-24	Mater Pathology	Public Health Virology Laboratory	Bixing Huang, Alyssa Pyke, Amanda De Jong, Andrew Van Den Hurk, Carmel Taylor, David Warrilow, Doris Genge, Elisabeth Gamez, Glen Hewitson, Ian Maxwell Mackay, Inga Sultana, Jamie McMahon, Jean Barcelon, Judy Northill, Mitchell Finger, Natalie Simpson, Neelima Nair, Peter Burtonclay, Peter Moore, Sarah Wheatley, Sean Moody, Sonja Hall-Mendelin, Timothy Gardam, and Frederick Moore
EPI_ISL_420877	hCoV-19/Australia/VIC-CBA3/2020	Oceania / Australia / Victoria	2020-03-28	Geelong Centre for Emerging Infectious Diseases	Geelong Centre for Emerging Infectious Diseases	Chamings,A., Raj Bhatta T., Alexandersen S.
EPI_ISL_420879	hCoV-19/Australia/QLDID931/2020	Oceania / Australia / Queensland / Brisbane	2020-03-25	Mater Pathology	Public Health Virology Laboratory	Bixing Huang, Alyssa Pyke, Amanda De Jong, Andrew Van Den Hurk, Carmel Taylor, David Warrilow, Doris Genge, Elisabeth Gamez, Glen Hewitson, Ian Maxwell Mackay, Inga Sultana, Jamie McMahon, Jean Barcelon, Judy Northill, Mitchell Finger, Natalie Simpson, Neelima Nair, Peter Burtonclay, Peter Moore, Sarah Wheatley, Sean Moody, Sonja Hall-Mendelin, Timothy Gardam, and Frederick Moore
EPI_ISL_420876	hCoV-19/Australia/VIC-CBA2/2020	Oceania / Australia / Victoria	2020-03-24	Geelong Centre for Emerging Infectious Diseases	Geelong Centre for Emerging Infectious Diseases	Chamings,A., Raj Bhatta T., Alexandersen S.
EPI_ISL_423027	hCoV-19/USA/WA-UW-1473/2020	North America / USA / Washington	2020-03-18	UW Virology Lab	UW Virology Lab	Pavitra Roychoudhury, Hong Xie, Keith Jerome, Alexander Greninger
EPI_ISL_424359	hCoV-19/Beijing/Wuhan_IME-BJ05/2020	Asia / China / Beijing	2020-01-27	unknown	Beijing Institute of Microbiology and Epidemiology	Fan,H., Qin,E., Wu,Y., Guo,Y., Zhang,X., Yong,Y., Hou,J., Xu,Z., Mu,J., Teng,Y., Mi,Z., Yang,R., Song,Y., Li,B. and Cui,Y.
EPI_ISL_423028	hCoV-19/USA/WA-UW-1470/2020	North America / USA / Washington	2020-03-18	UW Virology Lab	UW Virology Lab	Pavitra Roychoudhury, Hong Xie, Keith Jerome, Alexander Greninger
EPI_ISL_424358	hCoV-19/Beijing/Wuhan_IME-BJ04/2020	Asia / China / Beijing	2020-01-28	unknown	Beijing Institute of Microbiology and Epidemiology	Fan,H., Qin,E., Wu,Y., Guo,Y., Zhang,X., Yong,Y., Hou,J., Xu,Z., Mu,J., Teng,Y., Mi,Z., Yang,R., Song,Y., Li,B. and Cui,Y.
EPI_ISL_425689	hCoV-19/Scotland/CVR146/2020	Europe / United Kingdom / Scotland	2020-03-14	West of Scotland Specialist Virology Centre, NHSGGC / MRC-University of Glasgow Centre for Virus Research	COVID-19 Genomics UK (COG-UK) Consortium	Ana da Silva Filipe, Kathy Smollett, Stephen Carmichael, Natasha Johnson, Daniel Mair, Lily Tong, Jenna Nichols; Sarah McDonald; Richard Orton, Joseph Hughes, Sreenu Vattipally, David L Robertson; Kathy Li, Natasha Jesudason, Rajiv Shah, James Shepherd, Antonia Ho, Emma Thomson; Alasdair MacLean, Rory Gunson.
EPI_ISL_423025	hCoV-19/USA/WA-UW-1441/2020	North America / USA / Washington	2020-03-18	UW Virology Lab	UW Virology Lab	Pavitra Roychoudhury, Hong Xie, Keith Jerome, Alexander Greninger
EPI_ISL_424357	hCoV-19/Beijing/Wuhan_IME-BJ03/2020	Asia / China / Beijing	2020-01-28	unknown	Beijing Institute of Microbiology and Epidemiology	Fan,H., Qin,E., Wu,Y., Guo,Y., Zhang,X., Yong,Y., Hou,J., Xu,Z., Mu,J., Teng,Y., Mi,Z., Yang,R., Song,Y., Li,B. and Cui,Y.
EPI_ISL_425688	hCoV-19/Scotland/CVR144/2020	Europe / United Kingdom / Scotland	2020-03-17	West of Scotland Specialist Virology Centre, NHSGGC / MRC-University of Glasgow Centre for Virus Research	COVID-19 Genomics UK (COG-UK) Consortium	Ana da Silva Filipe, Kathy Smollett, Stephen Carmichael, Natasha Johnson, Daniel Mair, Lily Tong, Jenna Nichols; Sarah McDonald; Richard Orton, Joseph Hughes, Sreenu Vattipally, David L Robertson; Kathy Li, Natasha Jesudason, Rajiv Shah, James Shepherd, Antonia Ho, Emma Thomson; Alasdair MacLean, Rory Gunson.
EPI_ISL_423026	hCoV-19/USA/WA-UW-1440/2020	North America / USA / Washington	2020-03-18	UW Virology Lab	UW Virology Lab	Pavitra Roychoudhury, Hong Xie, Keith Jerome, Alexander Greninger
EPI_ISL_424356	hCoV-19/Beijing/Wuhan_IME-BJ02/2020	Asia / China / Beijing	2020-01-25	unknown	Beijing Institute of Microbiology and Epidemiology	Fan,H., Qin,E., Wu,Y., Guo,Y., Zhang,X., Yong,Y., Hou,J., Xu,Z., Mu,J., Teng,Y., Mi,Z., Yang,R., Song,Y., Li,B. and Cui,Y.
EPI_ISL_425687	hCoV-19/Scotland/CVR143/2020	Europe / United Kingdom / Scotland	2020-03-17	West of Scotland Specialist Virology Centre, NHSGGC / MRC-University of Glasgow Centre for Virus Research	COVID-19 Genomics UK (COG-UK) Consortium	Ana da Silva Filipe, Kathy Smollett, Stephen Carmichael, Natasha Johnson, Daniel Mair, Lily Tong, Jenna Nichols; Sarah McDonald; Richard Orton, Joseph Hughes, Sreenu Vattipally, David L Robertson; Kathy Li, Natasha Jesudason, Rajiv Shah, James Shepherd, Antonia Ho, Emma Thomson; Alasdair MacLean, Rory Gunson.
EPI_ISL_424355	hCoV-19/Beijing/Wuhan_IME-BJ01/2020	Asia / China / Beijing	2020-01-24	unknown	Beijing Institute of Microbiology and Epidemiology	Fan,H., Qin,E., Wu,Y., Guo,Y., Zhang,X., Yong,Y., Hou,J., Xu,Z., Mu,J., Teng,Y., Mi,Z., Yang,R., Song,Y., Li,B. and Cui,Y.
EPI_ISL_423023	hCoV-19/USA/UN-UW-1449/2020	North America / USA	2020-03	UW Virology Lab	UW Virology Lab	Pavitra Roychoudhury, Hong Xie, Keith Jerome, Alexander Greninger
EPI_ISL_425686	hCoV-19/Scotland/CVR142/2020	Europe / United Kingdom / Scotland	2020-03-16	West of Scotland Specialist Virology Centre, NHSGGC / MRC-University of Glasgow Centre for Virus Research	COVID-19 Genomics UK (COG-UK) Consortium	Ana da Silva Filipe, Kathy Smollett, Stephen Carmichael, Natasha Johnson, Daniel Mair, Lily Tong, Jenna Nichols; Sarah McDonald; Richard Orton, Joseph Hughes, Sreenu Vattipally, David L Robertson; Kathy Li, Natasha Jesudason, Rajiv Shah, James Shepherd, Antonia Ho, Emma Thomson; Alasdair MacLean, Rory Gunson.
EPI_ISL_423024	hCoV-19/USA/WA-UW-1435/2020	North America / USA / Washington	2020-03-17	UW Virology Lab	UW Virology Lab	Pavitra Roychoudhury, Hong Xie, Keith Jerome, Alexander Greninger
EPI_ISL_424354	hCoV-19/USA/NC_200189/2020	North America / USA / North Carolina	2020-04	unknown	Microbiology and Immunology	Bailey,A.G., Caro-Vegas,C.P., Dittmer,D., Eason,A.B., Juarez,A., Landis,J.T., McNamara,R.P., Miller,M.B., Moorad,R., Pluta,L.J., Seltzer,T.A., Thompson,C., Vahrson,W. and Villamor,F.
EPI_ISL_425685	hCoV-19/Scotland/CVR141/2020	Europe / United Kingdom / Scotland	2020-03-16	West of Scotland Specialist Virology Centre, NHSGGC / MRC-University of Glasgow Centre for Virus Research	COVID-19 Genomics UK (COG-UK) Consortium	Ana da Silva Filipe, Kathy Smollett, Stephen Carmichael, Natasha Johnson, Daniel Mair, Lily Tong, Jenna Nichols; Sarah McDonald; Richard Orton, Joseph Hughes, Sreenu Vattipally, David L Robertson; Kathy Li, Natasha Jesudason, Rajiv Shah, James Shepherd, Antonia Ho, Emma Thomson; Alasdair MacLean, Rory Gunson.
EPI_ISL_423021	hCoV-19/USA/WA-UW-1569/2020	North America / USA / Washington	2020-03-19	UW Virology Lab	UW Virology Lab	Pavitra Roychoudhury, Hong Xie, Keith Jerome, Alexander Greninger
EPI_ISL_424353	hCoV-19/USA/NC_200173/2020	North America / USA / North Carolina	2020-04-02	unknown	Microbiology and Immunology	Bailey,A.G., Caro-Vegas,C., Thompson,C., Dittmer,D., Eason,A.B., Juarez,A., Landis,J.T., McNamara,R.P., Miller,M.B., Moorad,R., Pluta,L.J., Seltzer,T.A., Villamor,F. and Vahrson,W.
EPI_ISL_425684	hCoV-19/Scotland/CVR140/2020	Europe / United Kingdom / Scotland	2020-03-16	West of Scotland Specialist Virology Centre, NHSGGC / MRC-University of Glasgow Centre for Virus Research	COVID-19 Genomics UK (COG-UK) Consortium	Ana da Silva Filipe, Kathy Smollett, Stephen Carmichael, Natasha Johnson, Daniel Mair, Lily Tong, Jenna Nichols; Sarah McDonald; Richard Orton, Joseph Hughes, Sreenu Vattipally, David L Robertson; Kathy Li, Natasha Jesudason, Rajiv Shah, James Shepherd, Antonia Ho, Emma Thomson; Alasdair MacLean, Rory Gunson.
EPI_ISL_423022	hCoV-19/USA/WA-UW-1562/2020	North America / USA / Washington	2020-03-19	UW Virology Lab	UW Virology Lab	Pavitra Roychoudhury, Hong Xie, Keith Jerome, Alexander Greninger
EPI_ISL_424352	hCoV-19/Fuyang/FY002/2020	Asia / China / Anhui / Fuyang	2020-03-10	unknown	Clinical Laboratory	Ge,B.
EPI_ISL_425683	hCoV-19/Scotland/CVR14/2020	Europe / United Kingdom / Scotland	2020-03-12	West of Scotland Specialist Virology Centre, NHSGGC / MRC-University of Glasgow Centre for Virus Research	COVID-19 Genomics UK (COG-UK) Consortium	Ana da Silva Filipe, Kathy Smollett, Stephen Carmichael, Natasha Johnson, Daniel Mair, Lily Tong, Jenna Nichols; Sarah McDonald; Richard Orton, Joseph Hughes, Sreenu Vattipally, David L Robertson; Kathy Li, Natasha Jesudason, Rajiv Shah, James Shepherd, Antonia Ho, Emma Thomson; Alasdair MacLean, Rory Gunson.
EPI_ISL_424351	hCoV-19/USA/FL-2/2020	North America / USA	2020-03-27	unknown	Environmental and Global Health	Elbadry,M.A., Subramaniam,K., Waltzek,T.B., Gibson,J.C., Stephenson,C.J., Morris,J.G. Jr. and Lednicky,J.A.
EPI_ISL_425682	hCoV-19/Scotland/CVR139/2020	Europe / United Kingdom / Scotland	2020-03-16	West of Scotland Specialist Virology Centre, NHSGGC / MRC-University of Glasgow Centre for Virus Research	COVID-19 Genomics UK (COG-UK) Consortium	Ana da Silva Filipe, Kathy Smollett, Stephen Carmichael, Natasha Johnson, Daniel Mair, Lily Tong, Jenna Nichols; Sarah McDonald; Richard Orton, Joseph Hughes, Sreenu Vattipally, David L Robertson; Kathy Li, Natasha Jesudason, Rajiv Shah, James Shepherd, Antonia Ho, Emma Thomson; Alasdair MacLean, Rory Gunson.
EPI_ISL_423020	hCoV-19/USA/WA-UW-1570/2020	North America / USA / Washington	2020-03-19	UW Virology Lab	UW Virology Lab	Pavitra Roychoudhury, Hong Xie, Keith Jerome, Alexander Greninger
EPI_ISL_424350	hCoV-19/USA/UF-1/2020	North America / USA	2020-03-10	unknown	Environmental and Global Health	Elbadry,M.A., Subramaniam,K., Waltzek,T.B., Stephenson,C.J., Gibson,J.C., Alam,M., Morris,J.G. Jr. and Lednicky,J.A.
EPI_ISL_425681	hCoV-19/Scotland/CVR138/2020	Europe / United Kingdom / Scotland	2020-03-16	West of Scotland Specialist Virology Centre, NHSGGC / MRC-University of Glasgow Centre for Virus Research	COVID-19 Genomics UK (COG-UK) Consortium	Ana da Silva Filipe, Kathy Smollett, Stephen Carmichael, Natasha Johnson, Daniel Mair, Lily Tong, Jenna Nichols; Sarah McDonald; Richard Orton, Joseph Hughes, Sreenu Vattipally, David L Robertson; Kathy Li, Natasha Jesudason, Rajiv Shah, James Shepherd, Antonia Ho, Emma Thomson; Alasdair MacLean, Rory Gunson.
EPI_ISL_425680	hCoV-19/Scotland/CVR137/2020	Europe / United Kingdom / Scotland	2020-03-16	West of Scotland Specialist Virology Centre, NHSGGC / MRC-University of Glasgow Centre for Virus Research	COVID-19 Genomics UK (COG-UK) Consortium	Ana da Silva Filipe, Kathy Smollett, Stephen Carmichael, Natasha Johnson, Daniel Mair, Lily Tong, Jenna Nichols; Sarah McDonald; Richard Orton, Joseph Hughes, Sreenu Vattipally, David L Robertson; Kathy Li, Natasha Jesudason, Rajiv Shah, James Shepherd, Antonia Ho, Emma Thomson; Alasdair MacLean, Rory Gunson.
EPI_ISL_423018	hCoV-19/USA/WA-UW-1576/2020	North America / USA / Washington	2020-03-19	UW Virology Lab	UW Virology Lab	Pavitra Roychoudhury, Hong Xie, Keith Jerome, Alexander Greninger
EPI_ISL_423019	hCoV-19/USA/WA-UW-1574/2020	North America / USA / Washington	2020-03-19	UW Virology Lab	UW Virology Lab	Pavitra Roychoudhury, Hong Xie, Keith Jerome, Alexander Greninger
EPI_ISL_424349	hCoV-19/Iran/HGRC-01-IPI-8206/2020	Asia / Iran	2020-03-09	unknown	Human Genetic Research Center	Zeinali,S., Khosravi,M.A., Abbasalipour Bashash,M., Mostafavi Jabbari,S., Firoozi,M., Pourtavakoli,S., Khateri,E., Zeinali,R. and Hoseini,F.
EPI_ISL_423016	hCoV-19/USA/WA-UW-1578/2020	North America / USA / Washington	2020-03-19	UW Virology Lab	UW Virology Lab	Pavitra Roychoudhury, Hong Xie, Keith Jerome, Alexander Greninger
EPI_ISL_424348	hCoV-19/Mexico/CDMX-INER_02/2020	North America / Mexico / Mexico City	2020-03-13	Instituto Nacional de Enfermedades Respiratorias	Instituto Nacional de Enfermedades Respiratorias	Joel Armando Vázquez Pérez, Celia Boukadida, Santiago Avila Ríos, Mario Mújica Sánchez, José Arturo Martínez Orozco, Eduardo Becerril Vargas, Jorge Salas Hernández, Irma López Martínez, Lucia Hernández Rivas, Gisela Barrera Badillo, Edgar Mendieta Condado, Fabiola Garcés Ayala, Adnan Araiza Rodríguez, José Ernesto Ramírez González, Victor Hugo Borja Aburto, Concepción Grajales Muñiz, Cesar Raúl G…
EPI_ISL_425679	hCoV-19/Scotland/CVR136/2020	Europe / United Kingdom / Scotland	2020-03-16	West of Scotland Specialist Virology Centre, NHSGGC / MRC-University of Glasgow Centre for Virus Research	COVID-19 Genomics UK (COG-UK) Consortium	Ana da Silva Filipe, Kathy Smollett, Stephen Carmichael, Natasha Johnson, Daniel Mair, Lily Tong, Jenna Nichols; Sarah McDonald; Richard Orton, Joseph Hughes, Sreenu Vattipally, David L Robertson; Kathy Li, Natasha Jesudason, Rajiv Shah, James Shepherd, Antonia Ho, Emma Thomson; Alasdair MacLean, Rory Gunson.
EPI_ISL_423017	hCoV-19/USA/WA-UW-1591/2020	North America / USA / Washington	2020-03-19	UW Virology Lab	UW Virology Lab	Pavitra Roychoudhury, Hong Xie, Keith Jerome, Alexander Greninger
EPI_ISL_424347	hCoV-19/USA/AK-PHL077/2020	North America / USA / Alaska / Fairbanks	2020-03-29	Alaska State Virology Laboratory	Alaska State Virology Laboratory	Chen, J.
EPI_ISL_425678	hCoV-19/Scotland/CVR135/2020	Europe / United Kingdom / Scotland	2020-03-16	West of Scotland Specialist Virology Centre, NHSGGC / MRC-University of Glasgow Centre for Virus Research	COVID-19 Genomics UK (COG-UK) Consortium	Ana da Silva Filipe, Kathy Smollett, Stephen Carmichael, Natasha Johnson, Daniel Mair, Lily Tong, Jenna Nichols; Sarah McDonald; Richard Orton, Joseph Hughes, Sreenu Vattipally, David L Robertson; Kathy Li, Natasha Jesudason, Rajiv Shah, James Shepherd, Antonia Ho, Emma Thomson; Alasdair MacLean, Rory Gunson.
EPI_ISL_423014	hCoV-19/USA/WA-UW-1587/2020	North America / USA / Washington	2020-03-19	UW Virology Lab	UW Virology Lab	Pavitra Roychoudhury, Hong Xie, Keith Jerome, Alexander Greninger
EPI_ISL_424346	hCoV-19/USA/AK-PHL037/2020	North America / USA / Alaska / Ketchikan	2020-03-21	Alaska State Virology Laboratory	Alaska State Virology Laboratory	Chen, J.
EPI_ISL_425677	hCoV-19/Scotland/CVR134/2020	Europe / United Kingdom / Scotland	2020-03-16	West of Scotland Specialist Virology Centre, NHSGGC / MRC-University of Glasgow Centre for Virus Research	COVID-19 Genomics UK (COG-UK) Consortium	Ana da Silva Filipe, Kathy Smollett, Stephen Carmichael, Natasha Johnson, Daniel Mair, Lily Tong, Jenna Nichols; Sarah McDonald; Richard Orton, Joseph Hughes, Sreenu Vattipally, David L Robertson; Kathy Li, Natasha Jesudason, Rajiv Shah, James Shepherd, Antonia Ho, Emma Thomson; Alasdair MacLean, Rory Gunson.
EPI_ISL_423015	hCoV-19/USA/WA-UW-1552/2020	North America / USA / Washington	2020-03-19	UW Virology Lab	UW Virology Lab	Pavitra Roychoudhury, Hong Xie, Keith Jerome, Alexander Greninger
EPI_ISL_424345	hCoV-19/Mexico/CDMX-INER_01/2020	North America / Mexico / Mexico City	2020-03-12	Instituto Nacional de Enfermedades Respiratorias	Instituto Nacional de Enfermedades Respiratorias	Joel Armando Vázquez Pérez, Celia Boukadida, Santiago Avila Ríos, Mario Mújica Sánchez, José Arturo Martínez Orozco, Eduardo Becerril Vargas, Jorge Salas Hernández, Irma López Martínez, Lucia Hernández Rivas, Gisela Barrera Badillo, Edgar Mendieta Condado, Fabiola Garcés Ayala, Adnan Araiza Rodríguez, José Ernesto Ramírez González, Victor Hugo Borja Aburto, Concepción Grajales Muñiz, Cesar Raúl G…
EPI_ISL_425676	hCoV-19/Scotland/CVR133/2020	Europe / United Kingdom / Scotland	2020-03-16	West of Scotland Specialist Virology Centre, NHSGGC / MRC-University of Glasgow Centre for Virus Research	COVID-19 Genomics UK (COG-UK) Consortium	Ana da Silva Filipe, Kathy Smollett, Stephen Carmichael, Natasha Johnson, Daniel Mair, Lily Tong, Jenna Nichols; Sarah McDonald; Richard Orton, Joseph Hughes, Sreenu Vattipally, David L Robertson; Kathy Li, Natasha Jesudason, Rajiv Shah, James Shepherd, Antonia Ho, Emma Thomson; Alasdair MacLean, Rory Gunson.
EPI_ISL_423012	hCoV-19/USA/WA-UW-1588/2020	North America / USA / Washington	2020-03-19	UW Virology Lab	UW Virology Lab	Pavitra Roychoudhury, Hong Xie, Keith Jerome, Alexander Greninger
EPI_ISL_424344	hCoV-19/Italy/INMI10/2020	Europe / Italy / Rome	2020-03-04	INMI Lazzaro Spallanzani IRCCS	Laboratory of Virology, INMI Lazzaro Spallanzani IRCCS	Eleonora Lalle, Barbara Bartolini, Martina Rueca, Cesare Ernesto Maria Gruber, Francesco Messina, Fabrizio Carletti, Licia Bordi, Giulia Matusali, Francesca Colavita, Maria Rosaria Capobianchi, Concetta Castilletti, Francesco Vairo, Giuseppe Ippolito, Antonino Di Caro
EPI_ISL_425675	hCoV-19/Scotland/CVR132/2020	Europe / United Kingdom / Scotland	2020-03-16	West of Scotland Specialist Virology Centre, NHSGGC / MRC-University of Glasgow Centre for Virus Research	COVID-19 Genomics UK (COG-UK) Consortium	Ana da Silva Filipe, Kathy Smollett, Stephen Carmichael, Natasha Johnson, Daniel Mair, Lily Tong, Jenna Nichols; Sarah McDonald; Richard Orton, Joseph Hughes, Sreenu Vattipally, David L Robertson; Kathy Li, Natasha Jesudason, Rajiv Shah, James Shepherd, Antonia Ho, Emma Thomson; Alasdair MacLean, Rory Gunson.
EPI_ISL_423013	hCoV-19/USA/WA-UW-1586/2020	North America / USA / Washington	2020-03-19	UW Virology Lab	UW Virology Lab	Pavitra Roychoudhury, Hong Xie, Keith Jerome, Alexander Greninger
EPI_ISL_424343	hCoV-19/Italy/INMI9/2020	Europe / Italy / Rome	2020-03-23	INMI Lazzaro Spallanzani IRCCS	Laboratory of Virology, INMI Lazzaro Spallanzani IRCCS	Fabrizio Carletti, Barbara Bartolini, Martina Rueca, Cesare Ernesto Maria Gruber, Francesco Messina, Eleonora Lalle, Licia Bordi, Giulia Matusali, Francesca Colavita, Maria Rosaria Capobianchi, Concetta Castilletti, Francesco Vairo, Giuseppe Ippolito, Antonino Di Caro
EPI_ISL_425674	hCoV-19/Scotland/CVR131/2020	Europe / United Kingdom / Scotland	2020-03-12	West of Scotland Specialist Virology Centre, NHSGGC / MRC-University of Glasgow Centre for Virus Research	COVID-19 Genomics UK (COG-UK) Consortium	Ana da Silva Filipe, Kathy Smollett, Stephen Carmichael, Natasha Johnson, Daniel Mair, Lily Tong, Jenna Nichols; Sarah McDonald; Richard Orton, Joseph Hughes, Sreenu Vattipally, David L Robertson; Kathy Li, Natasha Jesudason, Rajiv Shah, James Shepherd, Antonia Ho, Emma Thomson; Alasdair MacLean, Rory Gunson.
EPI_ISL_413691	hCoV-19/China/WF0001/2020	Asia / China	2020-01	Weifang Center for Disease Control and Prevention	Weifang Center for Disease Control and Prevention & BGI-Shenzhen	Qing Nie, Xingguang Li, Erik M Volz, Han Fu, Haowei Wang, Xiaoyue Xi, Wei Chen, Dehui Liu, Yingying Chen, Mengmeng Tian, Wei Tan, Junjie Zai, Wanying Sun, Jiandong Li, Junhua Li
EPI_ISL_423010	hCoV-19/USA/WA-UW-1446/2020	North America / USA / Washington	2020-03-18	UW Virology Lab	UW Virology Lab	Pavitra Roychoudhury, Hong Xie, Keith Jerome, Alexander Greninger
EPI_ISL_424342	hCoV-19/Italy/INMI8/2020	Europe / Italy / Rome	2020-03-07	INMI Lazzaro Spallanzani IRCCS	Laboratory of Virology, INMI Lazzaro Spallanzani IRCCS	Concetta Castilletti, Barbara Bartolini, Martina Rueca, Cesare Ernesto Maria Gruber, Francesco Messina, Fabrizio Carletti, Eleonora Lalle, Licia Bordi, Giulia Matusali, Francesca Colavita, Maria Rosaria Capobianchi, Francesco Vairo, Giuseppe Ippolito, Antonino Di Caro
EPI_ISL_425673	hCoV-19/Scotland/CVR130/2020	Europe / United Kingdom / Scotland	2020-03-15	West of Scotland Specialist Virology Centre, NHSGGC / MRC-University of Glasgow Centre for Virus Research	COVID-19 Genomics UK (COG-UK) Consortium	Ana da Silva Filipe, Kathy Smollett, Stephen Carmichael, Natasha Johnson, Daniel Mair, Lily Tong, Jenna Nichols; Sarah McDonald; Richard Orton, Joseph Hughes, Sreenu Vattipally, David L Robertson; Kathy Li, Natasha Jesudason, Rajiv Shah, James Shepherd, Antonia Ho, Emma Thomson; Alasdair MacLean, Rory Gunson.
EPI_ISL_413692	hCoV-19/China/WF0002/2020	Asia / China	2020-01	Weifang Center for Disease Control and Prevention	Weifang Center for Disease Control and Prevention & BGI-Shenzhen	Qing Nie, Xingguang Li, Erik M Volz, Han Fu, Haowei Wang, Xiaoyue Xi, Wei Chen, Dehui Liu, Yingying Chen, Mengmeng Tian, Wei Tan, Junjie Zai, Wanying Sun, Jiandong Li, Junhua Li
EPI_ISL_423011	hCoV-19/USA/WA-UW-1561/2020	North America / USA / Washington	2020-03-19	UW Virology Lab	UW Virology Lab	Pavitra Roychoudhury, Hong Xie, Keith Jerome, Alexander Greninger
EPI_ISL_424341	hCoV-19/USA/WA-UW-2008/2020	North America / USA / Washington	2020-03-24	UW Virology Lab	UW Virology Lab	Pavitra Roychoudhury, Hong Xie, Keith Jerome, Alexander Greninger
EPI_ISL_425672	hCoV-19/Scotland/CVR13/2020	Europe / United Kingdom / Scotland	2020-03-11	West of Scotland Specialist Virology Centre, NHSGGC / MRC-University of Glasgow Centre for Virus Research	COVID-19 Genomics UK (COG-UK) Consortium	Ana da Silva Filipe, Kathy Smollett, Stephen Carmichael, Natasha Johnson, Daniel Mair, Lily Tong, Jenna Nichols; Sarah McDonald; Richard Orton, Joseph Hughes, Sreenu Vattipally, David L Robertson; Kathy Li, Natasha Jesudason, Rajiv Shah, James Shepherd, Antonia Ho, Emma Thomson; Alasdair MacLean, Rory Gunson.
EPI_ISL_413693	hCoV-19/China/WF0003/2020	Asia / China	2020-01	Weifang Center for Disease Control and Prevention	Weifang Center for Disease Control and Prevention & BGI-Shenzhen	Qing Nie, Xingguang Li, Erik M Volz, Han Fu, Haowei Wang, Xiaoyue Xi, Wei Chen, Dehui Liu, Yingying Chen, Mengmeng Tian, Wei Tan, Junjie Zai, Wanying Sun, Jiandong Li, Junhua Li
EPI_ISL_424340	hCoV-19/USA/WA-UW-2009/2020	North America / USA / Washington	2020-03-24	UW Virology Lab	UW Virology Lab	Pavitra Roychoudhury, Hong Xie, Keith Jerome, Alexander Greninger
EPI_ISL_425671	hCoV-19/Scotland/CVR129/2020	Europe / United Kingdom / Scotland	2020-03-13	West of Scotland Specialist Virology Centre, NHSGGC / MRC-University of Glasgow Centre for Virus Research	COVID-19 Genomics UK (COG-UK) Consortium	Ana da Silva Filipe, Kathy Smollett, Stephen Carmichael, Natasha Johnson, Daniel Mair, Lily Tong, Jenna Nichols; Sarah McDonald; Richard Orton, Joseph Hughes, Sreenu Vattipally, David L Robertson; Kathy Li, Natasha Jesudason, Rajiv Shah, James Shepherd, Antonia Ho, Emma Thomson; Alasdair MacLean, Rory Gunson.
EPI_ISL_413694	hCoV-19/China/WF0004/2020	Asia / China	2020-01	Weifang Center for Disease Control and Prevention	Weifang Center for Disease Control and Prevention & BGI-Shenzhen	Qing Nie, Xingguang Li, Erik M Volz, Han Fu, Haowei Wang, Xiaoyue Xi, Wei Chen, Dehui Liu, Yingying Chen, Mengmeng Tian, Wei Tan, Junjie Zai, Wanying Sun, Jiandong Li, Junhua Li
EPI_ISL_425670	hCoV-19/Scotland/CVR128/2020	Europe / United Kingdom / Scotland	2020-03-13	West of Scotland Specialist Virology Centre, NHSGGC / MRC-University of Glasgow Centre for Virus Research	COVID-19 Genomics UK (COG-UK) Consortium	Ana da Silva Filipe, Kathy Smollett, Stephen Carmichael, Natasha Johnson, Daniel Mair, Lily Tong, Jenna Nichols; Sarah McDonald; Richard Orton, Joseph Hughes, Sreenu Vattipally, David L Robertson; Kathy Li, Natasha Jesudason, Rajiv Shah, James Shepherd, Antonia Ho, Emma Thomson; Alasdair MacLean, Rory Gunson.
EPI_ISL_413695	hCoV-19/China/WF0006/2020	Asia / China	2020-01	Weifang Center for Disease Control and Prevention	Weifang Center for Disease Control and Prevention & BGI-Shenzhen	Qing Nie, Xingguang Li, Erik M Volz, Han Fu, Haowei Wang, Xiaoyue Xi, Wei Chen, Dehui Liu, Yingying Chen, Mengmeng Tian, Wei Tan, Junjie Zai, Wanying Sun, Jiandong Li, Junhua Li
EPI_ISL_413696	hCoV-19/China/WF0009/2020	Asia / China	2020-01	Weifang Center for Disease Control and Prevention	Weifang Center for Disease Control and Prevention & BGI-Shenzhen	Qing Nie, Xingguang Li, Erik M Volz, Han Fu, Haowei Wang, Xiaoyue Xi, Wei Chen, Dehui Liu, Yingying Chen, Mengmeng Tian, Wei Tan, Junjie Zai, Wanying Sun, Jiandong Li, Junhua Li
EPI_ISL_413697	hCoV-19/China/WF0012/2020	Asia / China	2020-02	Weifang Center for Disease Control and Prevention	Weifang Center for Disease Control and Prevention & BGI-Shenzhen	Qing Nie, Xingguang Li, Erik M Volz, Han Fu, Haowei Wang, Xiaoyue Xi, Wei Chen, Dehui Liu, Yingying Chen, Mengmeng Tian, Wei Tan, Junjie Zai, Wanying Sun, Jiandong Li, Junhua Li
EPI_ISL_423009	hCoV-19/USA/WA-UW-1427/2020	North America / USA / Washington	2020-03-18	UW Virology Lab	UW Virology Lab	Pavitra Roychoudhury, Hong Xie, Keith Jerome, Alexander Greninger
EPI_ISL_423007	hCoV-19/USA/WA-UW-1448/2020	North America / USA / Washington	2020-03-19	UW Virology Lab	UW Virology Lab	Pavitra Roychoudhury, Hong Xie, Keith Jerome, Alexander Greninger
EPI_ISL_424339	hCoV-19/USA/WA-UW-2016/2020	North America / USA / Washington	2020-03-24	UW Virology Lab	UW Virology Lab	Pavitra Roychoudhury, Hong Xie, Keith Jerome, Alexander Greninger
EPI_ISL_423008	hCoV-19/USA/WA-UW-1426/2020	North America / USA / Washington	2020-03-18	UW Virology Lab	UW Virology Lab	Pavitra Roychoudhury, Hong Xie, Keith Jerome, Alexander Greninger
EPI_ISL_424338	hCoV-19/USA/WA-UW-1986/2020	North America / USA / Washington	2020-03-24	UW Virology Lab	UW Virology Lab	Pavitra Roychoudhury, Hong Xie, Keith Jerome, Alexander Greninger
EPI_ISL_425669	hCoV-19/Scotland/CVR126/2020	Europe / United Kingdom / Scotland	2020-03-15	West of Scotland Specialist Virology Centre, NHSGGC / MRC-University of Glasgow Centre for Virus Research	COVID-19 Genomics UK (COG-UK) Consortium	Ana da Silva Filipe, Kathy Smollett, Stephen Carmichael, Natasha Johnson, Daniel Mair, Lily Tong, Jenna Nichols; Sarah McDonald; Richard Orton, Joseph Hughes, Sreenu Vattipally, David L Robertson; Kathy Li, Natasha Jesudason, Rajiv Shah, James Shepherd, Antonia Ho, Emma Thomson; Alasdair MacLean, Rory Gunson.
EPI_ISL_423049	hCoV-19/England/20134001504/2020	Europe / United Kingdom / England	2020-03-19	Respiratory Virus Unit, Microbiology Services Colindale, Public Health England	Respiratory Virus Unit, Microbiology Services Colindale, Public Health England	Monica Galiano, Shahjahan Miah, Angie Lackenby, Omolola Akinbami, Tiina Talts, Leena Bhaw, Richard Myers, Steven Platt, Kirstin Edwards, Jonathan Hubb, Joanna Ellis, Maria Zambon
EPI_ISL_423047	hCoV-19/England/20134001104/2020	Europe / United Kingdom / England	2020-03-24	Respiratory Virus Unit, Microbiology Services Colindale, Public Health England	Respiratory Virus Unit, Microbiology Services Colindale, Public Health England	Monica Galiano, Shahjahan Miah, Angie Lackenby, Omolola Akinbami, Tiina Talts, Leena Bhaw, Richard Myers, Steven Platt, Kirstin Edwards, Jonathan Hubb, Joanna Ellis, Maria Zambon
EPI_ISL_424379	hCoV-19/Iceland/355/2020	Europe / Iceland / Reykjavik	2020-03-19	The National University Hospital of Iceland	deCODE genetics	Daniel F Gudbjartsson; Agnar Helgason; Hakon Jonsson; Olafur T Magnusson; Pall Melsted; Gudmundur L Norddahl; Jona Saemundsdottir; Asgeir Sigurdsson; Patrick Sulem; Arna B Agustsdottir; Berglind Eiriksdottir; Run Fridriksdottir; Elisabet E Gardarsdottir; Gudmundur Georgsson; Olafia S Gretarsdottir; Kjartan R Gudmundsson; Thora R Gunnarsdottir; Arnaldur Gylfason; Hilma Holm; Brynjar O Jensson; Asl…
EPI_ISL_423048	hCoV-19/England/20134001304/2020	Europe / United Kingdom / England	2020-03-19	Respiratory Virus Unit, Microbiology Services Colindale, Public Health England	Respiratory Virus Unit, Microbiology Services Colindale, Public Health England	Monica Galiano, Shahjahan Miah, Angie Lackenby, Omolola Akinbami, Tiina Talts, Leena Bhaw, Richard Myers, Steven Platt, Kirstin Edwards, Jonathan Hubb, Joanna Ellis, Maria Zambon
EPI_ISL_424378	hCoV-19/Iceland/354/2020	Europe / Iceland / Reykjavik	2020-03-19	deCODE genetics	deCODE genetics	Daniel F Gudbjartsson; Agnar Helgason; Hakon Jonsson; Olafur T Magnusson; Pall Melsted; Gudmundur L Norddahl; Jona Saemundsdottir; Asgeir Sigurdsson; Patrick Sulem; Arna B Agustsdottir; Berglind Eiriksdottir; Run Fridriksdottir; Elisabet E Gardarsdottir; Gudmundur Georgsson; Olafia S Gretarsdottir; Kjartan R Gudmundsson; Thora R Gunnarsdottir; Arnaldur Gylfason; Hilma Holm; Brynjar O Jensson; Asl…
EPI_ISL_423045	hCoV-19/England/20134000804/2020	Europe / United Kingdom / England	2020-03-24	Respiratory Virus Unit, Microbiology Services Colindale, Public Health England	Respiratory Virus Unit, Microbiology Services Colindale, Public Health England	Monica Galiano, Shahjahan Miah, Angie Lackenby, Omolola Akinbami, Tiina Talts, Leena Bhaw, Richard Myers, Steven Platt, Kirstin Edwards, Jonathan Hubb, Joanna Ellis, Maria Zambon
EPI_ISL_424377	hCoV-19/Iceland/353/2020	Europe / Iceland / Reykjavik	2020-03-18	deCODE genetics	deCODE genetics	Daniel F Gudbjartsson; Agnar Helgason; Hakon Jonsson; Olafur T Magnusson; Pall Melsted; Gudmundur L Norddahl; Jona Saemundsdottir; Asgeir Sigurdsson; Patrick Sulem; Arna B Agustsdottir; Berglind Eiriksdottir; Run Fridriksdottir; Elisabet E Gardarsdottir; Gudmundur Georgsson; Olafia S Gretarsdottir; Kjartan R Gudmundsson; Thora R Gunnarsdottir; Arnaldur Gylfason; Hilma Holm; Brynjar O Jensson; Asl…
EPI_ISL_423046	hCoV-19/England/20134000904/2020	Europe / United Kingdom / England	2020-03-24	Respiratory Virus Unit, Microbiology Services Colindale, Public Health England	Respiratory Virus Unit, Microbiology Services Colindale, Public Health England	Monica Galiano, Shahjahan Miah, Angie Lackenby, Omolola Akinbami, Tiina Talts, Leena Bhaw, Richard Myers, Steven Platt, Kirstin Edwards, Jonathan Hubb, Joanna Ellis, Maria Zambon
EPI_ISL_424376	hCoV-19/Iceland/352/2020	Europe / Iceland / Reykjavik	2020-03	The National University Hospital of Iceland	deCODE genetics	Daniel F Gudbjartsson; Agnar Helgason; Hakon Jonsson; Olafur T Magnusson; Pall Melsted; Gudmundur L Norddahl; Jona Saemundsdottir; Asgeir Sigurdsson; Patrick Sulem; Arna B Agustsdottir; Berglind Eiriksdottir; Run Fridriksdottir; Elisabet E Gardarsdottir; Gudmundur Georgsson; Olafia S Gretarsdottir; Kjartan R Gudmundsson; Thora R Gunnarsdottir; Arnaldur Gylfason; Hilma Holm; Brynjar O Jensson; Asl…
EPI_ISL_423043	hCoV-19/Thailand/Bangkok-CONI-0022/2020	Asia / Thailand / Bangkok	2020-03-18	Ramathibodi Hospital	COVID-19 Network Investigations (CONI) Alliance	Elizabeth Batty, Wasun Chantratita, Thanat Chookajorn, Stefan Fernandez, Angkana Huang, Anthony R. Jones, Khajohn Joonsalak, Chonticha Klungtong, Theerarat Kochakarn, Namfon Kotanan, Krittikorn Kumpornsin, Wudtichai Manasatienkij, Bhakbhoom Panthan, Ekawat Pasomsub, Insee Sensorn, Arporn Wangwiwatsin
EPI_ISL_424375	hCoV-19/Iceland/351/2020	Europe / Iceland / Reykjavik	2020-03	The National University Hospital of Iceland	deCODE genetics	Daniel F Gudbjartsson; Agnar Helgason; Hakon Jonsson; Olafur T Magnusson; Pall Melsted; Gudmundur L Norddahl; Jona Saemundsdottir; Asgeir Sigurdsson; Patrick Sulem; Arna B Agustsdottir; Berglind Eiriksdottir; Run Fridriksdottir; Elisabet E Gardarsdottir; Gudmundur Georgsson; Olafia S Gretarsdottir; Kjartan R Gudmundsson; Thora R Gunnarsdottir; Arnaldur Gylfason; Hilma Holm; Brynjar O Jensson; Asl…
EPI_ISL_423044	hCoV-19/England/20134000704/2020	Europe / United Kingdom / England	2020-03-25	Respiratory Virus Unit, Microbiology Services Colindale, Public Health England	Respiratory Virus Unit, Microbiology Services Colindale, Public Health England	Monica Galiano, Shahjahan Miah, Angie Lackenby, Omolola Akinbami, Tiina Talts, Leena Bhaw, Richard Myers, Steven Platt, Kirstin Edwards, Jonathan Hubb, Joanna Ellis, Maria Zambon
EPI_ISL_424374	hCoV-19/Iceland/350/2020	Europe / Iceland / Reykjavik	2020-03	The National University Hospital of Iceland	deCODE genetics	Daniel F Gudbjartsson; Agnar Helgason; Hakon Jonsson; Olafur T Magnusson; Pall Melsted; Gudmundur L Norddahl; Jona Saemundsdottir; Asgeir Sigurdsson; Patrick Sulem; Arna B Agustsdottir; Berglind Eiriksdottir; Run Fridriksdottir; Elisabet E Gardarsdottir; Gudmundur Georgsson; Olafia S Gretarsdottir; Kjartan R Gudmundsson; Thora R Gunnarsdottir; Arnaldur Gylfason; Hilma Holm; Brynjar O Jensson; Asl…
EPI_ISL_423041	hCoV-19/Thailand/Bangkok-CONI-0020/2020	Asia / Thailand / Bangkok	2020-03-21	Ramathibodi Hospital	COVID-19 Network Investigations (CONI) Alliance	Elizabeth Batty, Wasun Chantratita, Thanat Chookajorn, Stefan Fernandez, Angkana Huang, Anthony R. Jones, Khajohn Joonsalak, Chonticha Klungtong, Theerarat Kochakarn, Namfon Kotanan, Krittikorn Kumpornsin, Wudtichai Manasatienkij, Bhakbhoom Panthan, Ekawat Pasomsub, Insee Sensorn, Arporn Wangwiwatsin
EPI_ISL_424373	hCoV-19/Iceland/349/2020	Europe / Iceland / Reykjavik	2020-03	The National University Hospital of Iceland	deCODE genetics	Daniel F Gudbjartsson; Agnar Helgason; Hakon Jonsson; Olafur T Magnusson; Pall Melsted; Gudmundur L Norddahl; Jona Saemundsdottir; Asgeir Sigurdsson; Patrick Sulem; Arna B Agustsdottir; Berglind Eiriksdottir; Run Fridriksdottir; Elisabet E Gardarsdottir; Gudmundur Georgsson; Olafia S Gretarsdottir; Kjartan R Gudmundsson; Thora R Gunnarsdottir; Arnaldur Gylfason; Hilma Holm; Brynjar O Jensson; Asl…
EPI_ISL_423042	hCoV-19/Thailand/Bangkok-CONI-0021/2020	Asia / Thailand / Bangkok	2020-03-24	Ramathibodi Hospital	COVID-19 Network Investigations (CONI) Alliance	Elizabeth Batty, Wasun Chantratita, Thanat Chookajorn, Stefan Fernandez, Angkana Huang, Anthony R. Jones, Khajohn Joonsalak, Chonticha Klungtong, Theerarat Kochakarn, Namfon Kotanan, Krittikorn Kumpornsin, Wudtichai Manasatienkij, Bhakbhoom Panthan, Ekawat Pasomsub, Insee Sensorn, Arporn Wangwiwatsin
EPI_ISL_424372	hCoV-19/Iceland/348/2020	Europe / Iceland / Reykjavik	2020-03	The National University Hospital of Iceland	deCODE genetics	Daniel F Gudbjartsson; Agnar Helgason; Hakon Jonsson; Olafur T Magnusson; Pall Melsted; Gudmundur L Norddahl; Jona Saemundsdottir; Asgeir Sigurdsson; Patrick Sulem; Arna B Agustsdottir; Berglind Eiriksdottir; Run Fridriksdottir; Elisabet E Gardarsdottir; Gudmundur Georgsson; Olafia S Gretarsdottir; Kjartan R Gudmundsson; Thora R Gunnarsdottir; Arnaldur Gylfason; Hilma Holm; Brynjar O Jensson; Asl…
EPI_ISL_424371	hCoV-19/Iceland/347/2020	Europe / Iceland / Reykjavik	2020-03	The National University Hospital of Iceland	deCODE genetics	Daniel F Gudbjartsson; Agnar Helgason; Hakon Jonsson; Olafur T Magnusson; Pall Melsted; Gudmundur L Norddahl; Jona Saemundsdottir; Asgeir Sigurdsson; Patrick Sulem; Arna B Agustsdottir; Berglind Eiriksdottir; Run Fridriksdottir; Elisabet E Gardarsdottir; Gudmundur Georgsson; Olafia S Gretarsdottir; Kjartan R Gudmundsson; Thora R Gunnarsdottir; Arnaldur Gylfason; Hilma Holm; Brynjar O Jensson; Asl…
EPI_ISL_423040	hCoV-19/Thailand/Bangkok-CONI-0019/2020	Asia / Thailand / Bangkok	2020-03-20	Ramathibodi Hospital	COVID-19 Network Investigations (CONI) Alliance	Elizabeth Batty, Wasun Chantratita, Thanat Chookajorn, Stefan Fernandez, Angkana Huang, Anthony R. Jones, Khajohn Joonsalak, Chonticha Klungtong, Theerarat Kochakarn, Namfon Kotanan, Krittikorn Kumpornsin, Wudtichai Manasatienkij, Bhakbhoom Panthan, Ekawat Pasomsub, Insee Sensorn, Arporn Wangwiwatsin
EPI_ISL_424370	hCoV-19/Iceland/346/2020	Europe / Iceland / Reykjavik	2020-03	The National University Hospital of Iceland	deCODE genetics	Daniel F Gudbjartsson; Agnar Helgason; Hakon Jonsson; Olafur T Magnusson; Pall Melsted; Gudmundur L Norddahl; Jona Saemundsdottir; Asgeir Sigurdsson; Patrick Sulem; Arna B Agustsdottir; Berglind Eiriksdottir; Run Fridriksdottir; Elisabet E Gardarsdottir; Gudmundur Georgsson; Olafia S Gretarsdottir; Kjartan R Gudmundsson; Thora R Gunnarsdottir; Arnaldur Gylfason; Hilma Holm; Brynjar O Jensson; Asl…
EPI_ISL_411066	hCoV-19/Fujian/13/2020	Asia / China / Fujian	2020-01-22	Fujian Center for Disease Control and Prevention	Fujian Center for Disease Control and Prevention	Chen Wei, Zhang Yanhua, He Wenxiang, Weng Yuwei
EPI_ISL_411060	hCoV-19/Fujian/8/2020	Asia / China / Fujian	2020-01-21	Fujian Center for Disease Control and Prevention	Fujian Center for Disease Control and Prevention	Chen Wei, Zhang Yanhua, He Wenxiang, Weng Yuwei
EPI_ISL_423039	hCoV-19/Thailand/Bangkok-CONI-0017/2020	Asia / Thailand / Bangkok	2020-03-21	Ramathibodi Hospital	COVID-19 Network Investigations (CONI) Alliance	Elizabeth Batty, Wasun Chantratita, Thanat Chookajorn, Stefan Fernandez, Angkana Huang, Anthony R. Jones, Khajohn Joonsalak, Chonticha Klungtong, Theerarat Kochakarn, Namfon Kotanan, Krittikorn Kumpornsin, Wudtichai Manasatienkij, Bhakbhoom Panthan, Ekawat Pasomsub, Insee Sensorn, Arporn Wangwiwatsin
EPI_ISL_424369	hCoV-19/Iceland/345/2020	Europe / Iceland / Reykjavik	2020-03	The National University Hospital of Iceland	deCODE genetics	Daniel F Gudbjartsson; Agnar Helgason; Hakon Jonsson; Olafur T Magnusson; Pall Melsted; Gudmundur L Norddahl; Jona Saemundsdottir; Asgeir Sigurdsson; Patrick Sulem; Arna B Agustsdottir; Berglind Eiriksdottir; Run Fridriksdottir; Elisabet E Gardarsdottir; Gudmundur Georgsson; Olafia S Gretarsdottir; Kjartan R Gudmundsson; Thora R Gunnarsdottir; Arnaldur Gylfason; Hilma Holm; Brynjar O Jensson; Asl…
EPI_ISL_424368	hCoV-19/Iceland/344/2020	Europe / Iceland / Reykjavik	2020-03	The National University Hospital of Iceland	deCODE genetics	Daniel F Gudbjartsson; Agnar Helgason; Hakon Jonsson; Olafur T Magnusson; Pall Melsted; Gudmundur L Norddahl; Jona Saemundsdottir; Asgeir Sigurdsson; Patrick Sulem; Arna B Agustsdottir; Berglind Eiriksdottir; Run Fridriksdottir; Elisabet E Gardarsdottir; Gudmundur Georgsson; Olafia S Gretarsdottir; Kjartan R Gudmundsson; Thora R Gunnarsdottir; Arnaldur Gylfason; Hilma Holm; Brynjar O Jensson; Asl…
EPI_ISL_425699	hCoV-19/Scotland/CVR16/2020	Europe / United Kingdom / Scotland	2020-03-12	West of Scotland Specialist Virology Centre, NHSGGC / MRC-University of Glasgow Centre for Virus Research	COVID-19 Genomics UK (COG-UK) Consortium	Ana da Silva Filipe, Kathy Smollett, Stephen Carmichael, Natasha Johnson, Daniel Mair, Lily Tong, Jenna Nichols; Sarah McDonald; Richard Orton, Joseph Hughes, Sreenu Vattipally, David L Robertson; Kathy Li, Natasha Jesudason, Rajiv Shah, James Shepherd, Antonia Ho, Emma Thomson; Alasdair MacLean, Rory Gunson.
EPI_ISL_424367	hCoV-19/Iceland/343/2020	Europe / Iceland / Reykjavik	2020-03	The National University Hospital of Iceland	deCODE genetics	Daniel F Gudbjartsson; Agnar Helgason; Hakon Jonsson; Olafur T Magnusson; Pall Melsted; Gudmundur L Norddahl; Jona Saemundsdottir; Asgeir Sigurdsson; Patrick Sulem; Arna B Agustsdottir; Berglind Eiriksdottir; Run Fridriksdottir; Elisabet E Gardarsdottir; Gudmundur Georgsson; Olafia S Gretarsdottir; Kjartan R Gudmundsson; Thora R Gunnarsdottir; Arnaldur Gylfason; Hilma Holm; Brynjar O Jensson; Asl…
EPI_ISL_425698	hCoV-19/Scotland/CVR159/2020	Europe / United Kingdom / Scotland	2020-03-17	West of Scotland Specialist Virology Centre, NHSGGC / MRC-University of Glasgow Centre for Virus Research	COVID-19 Genomics UK (COG-UK) Consortium	Ana da Silva Filipe, Kathy Smollett, Stephen Carmichael, Natasha Johnson, Daniel Mair, Lily Tong, Jenna Nichols; Sarah McDonald; Richard Orton, Joseph Hughes, Sreenu Vattipally, David L Robertson; Kathy Li, Natasha Jesudason, Rajiv Shah, James Shepherd, Antonia Ho, Emma Thomson; Alasdair MacLean, Rory Gunson.
EPI_ISL_423034	hCoV-19/Netherlands/Drente_1/2020	Europe / Netherlands / Drente	2020-03-25	Dutch COVID-19 response team	Erasmus Medical Center	Bas Oude Munnink, David Nieuwenhuijse, Reina Sikkema, Claudia Schapendonk, Irina Chestakova, Anne van der Linden, Theo Bestebroer, Stefan van Nieuwkoop, Mark Pronk, Pascal Lexmond, Corien Swaan, Manon Haverkate, Madelief Mollers, Mart Stein, Sandra Kengne Kamga Mobou, Jeroen van Kampen, Jolanda Voermans, Aura Timen, Corine GeurtsvanKessel, Annemiek van der Eijk, Richard Molenkamp, Marion Koopmans…
EPI_ISL_424366	hCoV-19/Turkey/ERAGEM-001/2020	Europe / Turkey / Kayseri	2020-03-17	Vaccine Research, Development and Application Center, Erciyes University	Gen Era Diagnostics Inc.	Shaikh Terkis Islam Pavel, Hazel Yetiskin, Gunsu Aydin, Can Holyavkin, Muhammet Ali Uygut, Zehra B Dursun, İlhami Celik, Alper Iseri, Aykut Ozdarendeli
EPI_ISL_425697	hCoV-19/Scotland/CVR155/2020	Europe / United Kingdom / Scotland	2020-03-17	West of Scotland Specialist Virology Centre, NHSGGC / MRC-University of Glasgow Centre for Virus Research	COVID-19 Genomics UK (COG-UK) Consortium	Ana da Silva Filipe, Kathy Smollett, Stephen Carmichael, Natasha Johnson, Daniel Mair, Lily Tong, Jenna Nichols; Sarah McDonald; Richard Orton, Joseph Hughes, Sreenu Vattipally, David L Robertson; Kathy Li, Natasha Jesudason, Rajiv Shah, James Shepherd, Antonia Ho, Emma Thomson; Alasdair MacLean, Rory Gunson.
EPI_ISL_424365	hCoV-19/India/3239/2020	Asia / India	2020-03-17	National Influenza Center, Indian Council of Medical Research - National Institute of Virology	Indian Council of Medical Research-National Institute of Virology, Microbial Containment Complex	Pragya D. Yadav, Varsha Potdar, Savita Patil, Dimpal A. Nyayanit, Triparna Majumdar, Manohar. L. Chaudhary, Gururaj Deshpande, Padinjaremattathil Thankappan Ullas, Anita Shete-Aich, Hitesh Dighe, Sreelekshmy Mohandas, Gajanan Sapkal, Atanu Basu, Amita Jain, Bharti Malhotra, Deepika Chaudhary, Sarah Cherian, Priya Abraham
EPI_ISL_425696	hCoV-19/Scotland/CVR153/2020	Europe / United Kingdom / Scotland	2020-03-17	West of Scotland Specialist Virology Centre, NHSGGC / MRC-University of Glasgow Centre for Virus Research	COVID-19 Genomics UK (COG-UK) Consortium	Ana da Silva Filipe, Kathy Smollett, Stephen Carmichael, Natasha Johnson, Daniel Mair, Lily Tong, Jenna Nichols; Sarah McDonald; Richard Orton, Joseph Hughes, Sreenu Vattipally, David L Robertson; Kathy Li, Natasha Jesudason, Rajiv Shah, James Shepherd, Antonia Ho, Emma Thomson; Alasdair MacLean, Rory Gunson.
EPI_ISL_423032	hCoV-19/USA/WA-UW-1608/2020	North America / USA / Washington	2020-03-18	UW Virology Lab	UW Virology Lab	Pavitra Roychoudhury, Hong Xie, Keith Jerome, Alexander Greninger
EPI_ISL_424364	hCoV-19/India/3118/2020	Asia / India	2020-03-17	National Influenza Center, Indian Council of Medical Research - National Institute of Virology	Indian Council of Medical Research-National Institute of Virology, Microbial Containment Complex	Pragya D. Yadav, Varsha Potdar, Savita Patil, Dimpal A. Nyayanit, Triparna Majumdar, Manohar. L. Chaudhary, Gururaj Deshpande, Padinjaremattathil Thankappan Ullas, Anita Shete-Aich, Hitesh Dighe, Sreelekshmy Mohandas, Gajanan Sapkal, Atanu Basu, Amita Jain, Bharti Malhotra, Deepika Chaudhary, Sarah Cherian, Priya Abraham
EPI_ISL_425695	hCoV-19/Scotland/CVR152/2020	Europe / United Kingdom / Scotland	2020-03-16	West of Scotland Specialist Virology Centre, NHSGGC / MRC-University of Glasgow Centre for Virus Research	COVID-19 Genomics UK (COG-UK) Consortium	Ana da Silva Filipe, Kathy Smollett, Stephen Carmichael, Natasha Johnson, Daniel Mair, Lily Tong, Jenna Nichols; Sarah McDonald; Richard Orton, Joseph Hughes, Sreenu Vattipally, David L Robertson; Kathy Li, Natasha Jesudason, Rajiv Shah, James Shepherd, Antonia Ho, Emma Thomson; Alasdair MacLean, Rory Gunson.
EPI_ISL_423033	hCoV-19/USA/WA-UW-1599/2020	North America / USA / Washington	2020-03-18	UW Virology Lab	UW Virology Lab	Pavitra Roychoudhury, Hong Xie, Keith Jerome, Alexander Greninger
EPI_ISL_424363	hCoV-19/India/1652/2020	Asia / India	2020-03-12	National Influenza Center, Indian Council of Medical Research - National Institute of Virology	Indian Council of Medical Research-National Institute of Virology, Microbial Containment Complex	Pragya D. Yadav, Varsha Potdar, Savita Patil, Dimpal A. Nyayanit, Triparna Majumdar, Manohar. L. Chaudhary, Gururaj Deshpande, Padinjaremattathil Thankappan Ullas, Anita Shete-Aich, Hitesh Dighe, Sreelekshmy Mohandas, Gajanan Sapkal, Atanu Basu, Amita Jain, Bharti Malhotra, Deepika Chaudhary, Sarah Cherian, Priya Abraham
EPI_ISL_425694	hCoV-19/Scotland/CVR151/2020	Europe / United Kingdom / Scotland	2020-03-17	West of Scotland Specialist Virology Centre, NHSGGC / MRC-University of Glasgow Centre for Virus Research	COVID-19 Genomics UK (COG-UK) Consortium	Ana da Silva Filipe, Kathy Smollett, Stephen Carmichael, Natasha Johnson, Daniel Mair, Lily Tong, Jenna Nichols; Sarah McDonald; Richard Orton, Joseph Hughes, Sreenu Vattipally, David L Robertson; Kathy Li, Natasha Jesudason, Rajiv Shah, James Shepherd, Antonia Ho, Emma Thomson; Alasdair MacLean, Rory Gunson.
EPI_ISL_423030	hCoV-19/USA/WA-UW-1433/2020	North America / USA / Washington	2020-03-18	UW Virology Lab	UW Virology Lab	Pavitra Roychoudhury, Hong Xie, Keith Jerome, Alexander Greninger
EPI_ISL_424362	hCoV-19/India/1135/2020	Asia / India	2020-03-10	National Influenza Center, Indian Council of Medical Research - National Institute of Virology	Indian Council of Medical Research-National Institute of Virology, Microbial Containment Complex	Pragya D. Yadav, Varsha Potdar, Savita Patil, Dimpal A. Nyayanit, Triparna Majumdar, Manohar. L. Chaudhary, Gururaj Deshpande, Padinjaremattathil Thankappan Ullas, Anita Shete-Aich, Hitesh Dighe, Sreelekshmy Mohandas, Gajanan Sapkal, Atanu Basu, Amita Jain, Bharti Malhotra, Deepika Chaudhary, Sarah Cherian, Priya Abraham
EPI_ISL_425693	hCoV-19/Scotland/CVR150/2020	Europe / United Kingdom / Scotland	2020-03-16	West of Scotland Specialist Virology Centre, NHSGGC / MRC-University of Glasgow Centre for Virus Research	COVID-19 Genomics UK (COG-UK) Consortium	Ana da Silva Filipe, Kathy Smollett, Stephen Carmichael, Natasha Johnson, Daniel Mair, Lily Tong, Jenna Nichols; Sarah McDonald; Richard Orton, Joseph Hughes, Sreenu Vattipally, David L Robertson; Kathy Li, Natasha Jesudason, Rajiv Shah, James Shepherd, Antonia Ho, Emma Thomson; Alasdair MacLean, Rory Gunson.
EPI_ISL_423031	hCoV-19/USA/WA-UW-1425/2020	North America / USA / Washington	2020-03-18	UW Virology Lab	UW Virology Lab	Pavitra Roychoudhury, Hong Xie, Keith Jerome, Alexander Greninger
EPI_ISL_424361	hCoV-19/India/1063/2020	Asia / India	2020-03-10	National Influenza Center, Indian Council of Medical Research - National Institute of Virology	Indian Council of Medical Research-National Institute of Virology, Microbial Containment Complex	Pragya D. Yadav, Varsha Potdar, Savita Patil, Dimpal A. Nyayanit, Triparna Majumdar, Manohar. L. Chaudhary, Gururaj Deshpande, Padinjaremattathil Thankappan Ullas, Anita Shete-Aich, Hitesh Dighe, Sreelekshmy Mohandas, Gajanan Sapkal, Atanu Basu, Amita Jain, Bharti Malhotra, Deepika Chaudhary, Sarah Cherian, Priya Abraham
EPI_ISL_425692	hCoV-19/Scotland/CVR15/2020	Europe / United Kingdom / Scotland	2020-03-12	West of Scotland Specialist Virology Centre, NHSGGC / MRC-University of Glasgow Centre for Virus Research	COVID-19 Genomics UK (COG-UK) Consortium	Ana da Silva Filipe, Kathy Smollett, Stephen Carmichael, Natasha Johnson, Daniel Mair, Lily Tong, Jenna Nichols; Sarah McDonald; Richard Orton, Joseph Hughes, Sreenu Vattipally, David L Robertson; Kathy Li, Natasha Jesudason, Rajiv Shah, James Shepherd, Antonia Ho, Emma Thomson; Alasdair MacLean, Rory Gunson.
EPI_ISL_424360	hCoV-19/Beijing/Wuhan_IME-BJ07/2020	Asia / China / Beijing	2020-01-29	unknown	Beijing Institute of Microbiology and Epidemiology	Fan,H., Qin,E., Wu,Y., Guo,Y., Zhang,X., Yong,Y., Hou,J., Xu,Z., Mu,J., Teng,Y., Mi,Z., Yang,R., Song,Y., Li,B. and Cui,Y.
EPI_ISL_425691	hCoV-19/Scotland/CVR149/2020	Europe / United Kingdom / Scotland	2020-03-15	West of Scotland Specialist Virology Centre, NHSGGC / MRC-University of Glasgow Centre for Virus Research	COVID-19 Genomics UK (COG-UK) Consortium	Ana da Silva Filipe, Kathy Smollett, Stephen Carmichael, Natasha Johnson, Daniel Mair, Lily Tong, Jenna Nichols; Sarah McDonald; Richard Orton, Joseph Hughes, Sreenu Vattipally, David L Robertson; Kathy Li, Natasha Jesudason, Rajiv Shah, James Shepherd, Antonia Ho, Emma Thomson; Alasdair MacLean, Rory Gunson.
EPI_ISL_412387	hCoV-19/Shandong/LY001/2020	Asia / China / Shandong / Linyi county	2020-01-21	Shandong Provincial Center for Disease Control and Prevention	Beijing Institute of Microbiology and Epidemiology	Xiao-Lin Jiang, Wen-Kui Sun, Xiang-Na Zhao, Yang Hang, Zeng-Qiang Kou, Lin-Yao, Li-Jun Duan, Xiao Wei, Mai-Juan Ma, Dian-Ming Kang
EPI_ISL_425690	hCoV-19/Scotland/CVR147/2020	Europe / United Kingdom / Scotland	2020-03-13	West of Scotland Specialist Virology Centre, NHSGGC / MRC-University of Glasgow Centre for Virus Research	COVID-19 Genomics UK (COG-UK) Consortium	Ana da Silva Filipe, Kathy Smollett, Stephen Carmichael, Natasha Johnson, Daniel Mair, Lily Tong, Jenna Nichols; Sarah McDonald; Richard Orton, Joseph Hughes, Sreenu Vattipally, David L Robertson; Kathy Li, Natasha Jesudason, Rajiv Shah, James Shepherd, Antonia Ho, Emma Thomson; Alasdair MacLean, Rory Gunson.
EPI_ISL_423029	hCoV-19/USA/WA-UW-1471/2020	North America / USA / Washington	2020-03-18	UW Virology Lab	UW Virology Lab	Pavitra Roychoudhury, Hong Xie, Keith Jerome, Alexander Greninger
EPI_ISL_423069	hCoV-19/England/20134006404/2020	Europe / United Kingdom / England	2020-03-24	Respiratory Virus Unit, Microbiology Services Colindale, Public Health England	Respiratory Virus Unit, Microbiology Services Colindale, Public Health England	Monica Galiano, Shahjahan Miah, Angie Lackenby, Omolola Akinbami, Tiina Talts, Leena Bhaw, Richard Myers, Steven Platt, Kirstin Edwards, Jonathan Hubb, Joanna Ellis, Maria Zambon
EPI_ISL_423067	hCoV-19/England/20134005104/2020	Europe / United Kingdom / England	2020-03-24	Respiratory Virus Unit, Microbiology Services Colindale, Public Health England	Respiratory Virus Unit, Microbiology Services Colindale, Public Health England	Monica Galiano, Shahjahan Miah, Angie Lackenby, Omolola Akinbami, Tiina Talts, Leena Bhaw, Richard Myers, Steven Platt, Kirstin Edwards, Jonathan Hubb, Joanna Ellis, Maria Zambon
EPI_ISL_424399	hCoV-19/Iceland/375/2020	Europe / Iceland / Reykjavik	2020-03-19	The National University Hospital of Iceland	deCODE genetics	Daniel F Gudbjartsson; Agnar Helgason; Hakon Jonsson; Olafur T Magnusson; Pall Melsted; Gudmundur L Norddahl; Jona Saemundsdottir; Asgeir Sigurdsson; Patrick Sulem; Arna B Agustsdottir; Berglind Eiriksdottir; Run Fridriksdottir; Elisabet E Gardarsdottir; Gudmundur Georgsson; Olafia S Gretarsdottir; Kjartan R Gudmundsson; Thora R Gunnarsdottir; Arnaldur Gylfason; Hilma Holm; Brynjar O Jensson; Asl…
EPI_ISL_423068	hCoV-19/England/20134005304/2020	Europe / United Kingdom / England	2020-03-23	Respiratory Virus Unit, Microbiology Services Colindale, Public Health England	Respiratory Virus Unit, Microbiology Services Colindale, Public Health England	Monica Galiano, Shahjahan Miah, Angie Lackenby, Omolola Akinbami, Tiina Talts, Leena Bhaw, Richard Myers, Steven Platt, Kirstin Edwards, Jonathan Hubb, Joanna Ellis, Maria Zambon
EPI_ISL_424398	hCoV-19/Iceland/374/2020	Europe / Iceland / Reykjavik	2020-03-19	The National University Hospital of Iceland	deCODE genetics	Daniel F Gudbjartsson; Agnar Helgason; Hakon Jonsson; Olafur T Magnusson; Pall Melsted; Gudmundur L Norddahl; Jona Saemundsdottir; Asgeir Sigurdsson; Patrick Sulem; Arna B Agustsdottir; Berglind Eiriksdottir; Run Fridriksdottir; Elisabet E Gardarsdottir; Gudmundur Georgsson; Olafia S Gretarsdottir; Kjartan R Gudmundsson; Thora R Gunnarsdottir; Arnaldur Gylfason; Hilma Holm; Brynjar O Jensson; Asl…
EPI_ISL_423065	hCoV-19/England/20134004904/2020	Europe / United Kingdom / England	2020-03-24	Respiratory Virus Unit, Microbiology Services Colindale, Public Health England	Respiratory Virus Unit, Microbiology Services Colindale, Public Health England	Monica Galiano, Shahjahan Miah, Angie Lackenby, Omolola Akinbami, Tiina Talts, Leena Bhaw, Richard Myers, Steven Platt, Kirstin Edwards, Jonathan Hubb, Joanna Ellis, Maria Zambon
EPI_ISL_424397	hCoV-19/Iceland/373/2020	Europe / Iceland / Reykjavik	2020-03-19	The National University Hospital of Iceland	deCODE genetics	Daniel F Gudbjartsson; Agnar Helgason; Hakon Jonsson; Olafur T Magnusson; Pall Melsted; Gudmundur L Norddahl; Jona Saemundsdottir; Asgeir Sigurdsson; Patrick Sulem; Arna B Agustsdottir; Berglind Eiriksdottir; Run Fridriksdottir; Elisabet E Gardarsdottir; Gudmundur Georgsson; Olafia S Gretarsdottir; Kjartan R Gudmundsson; Thora R Gunnarsdottir; Arnaldur Gylfason; Hilma Holm; Brynjar O Jensson; Asl…
EPI_ISL_423066	hCoV-19/England/20134005004/2020	Europe / United Kingdom / England	2020-03-24	Respiratory Virus Unit, Microbiology Services Colindale, Public Health England	Respiratory Virus Unit, Microbiology Services Colindale, Public Health England	Monica Galiano, Shahjahan Miah, Angie Lackenby, Omolola Akinbami, Tiina Talts, Leena Bhaw, Richard Myers, Steven Platt, Kirstin Edwards, Jonathan Hubb, Joanna Ellis, Maria Zambon
EPI_ISL_424396	hCoV-19/Iceland/372/2020	Europe / Iceland / Reykjavik	2020-03-19	The National University Hospital of Iceland	deCODE genetics	Daniel F Gudbjartsson; Agnar Helgason; Hakon Jonsson; Olafur T Magnusson; Pall Melsted; Gudmundur L Norddahl; Jona Saemundsdottir; Asgeir Sigurdsson; Patrick Sulem; Arna B Agustsdottir; Berglind Eiriksdottir; Run Fridriksdottir; Elisabet E Gardarsdottir; Gudmundur Georgsson; Olafia S Gretarsdottir; Kjartan R Gudmundsson; Thora R Gunnarsdottir; Arnaldur Gylfason; Hilma Holm; Brynjar O Jensson; Asl…
EPI_ISL_419801	hCoV-19/Australia/VIC90/2020	Oceania / Australia / Victoria	2020-03-15	Victorian Infectious Diseases Reference Laboratory (VIDRL)	Victorian Infectious Diseases Reference Laboratory and Microbiological Diagnostic Unit Public Health Laboratory, Doherty Institute	Caly L., Seemann T., Sait, M., Schultz M., Druce J., Sherry, N.
EPI_ISL_423063	hCoV-19/England/20134004704/2020	Europe / United Kingdom / England	2020-03-24	Respiratory Virus Unit, Microbiology Services Colindale, Public Health England	Respiratory Virus Unit, Microbiology Services Colindale, Public Health England	Monica Galiano, Shahjahan Miah, Angie Lackenby, Omolola Akinbami, Tiina Talts, Leena Bhaw, Richard Myers, Steven Platt, Kirstin Edwards, Jonathan Hubb, Joanna Ellis, Maria Zambon
EPI_ISL_424395	hCoV-19/Iceland/371/2020	Europe / Iceland / Reykjavik	2020-03-19	The National University Hospital of Iceland	deCODE genetics	Daniel F Gudbjartsson; Agnar Helgason; Hakon Jonsson; Olafur T Magnusson; Pall Melsted; Gudmundur L Norddahl; Jona Saemundsdottir; Asgeir Sigurdsson; Patrick Sulem; Arna B Agustsdottir; Berglind Eiriksdottir; Run Fridriksdottir; Elisabet E Gardarsdottir; Gudmundur Georgsson; Olafia S Gretarsdottir; Kjartan R Gudmundsson; Thora R Gunnarsdottir; Arnaldur Gylfason; Hilma Holm; Brynjar O Jensson; Asl…
EPI_ISL_419800	hCoV-19/Australia/VIC89/2020	Oceania / Australia / Victoria	2020-03-15	Victorian Infectious Diseases Reference Laboratory (VIDRL)	Victorian Infectious Diseases Reference Laboratory and Microbiological Diagnostic Unit Public Health Laboratory, Doherty Institute	Caly L., Seemann T., Sait, M., Schultz M., Druce J., Sherry, N.
EPI_ISL_423064	hCoV-19/England/20134004804/2020	Europe / United Kingdom / England	2020-03-24	Respiratory Virus Unit, Microbiology Services Colindale, Public Health England	Respiratory Virus Unit, Microbiology Services Colindale, Public Health England	Monica Galiano, Shahjahan Miah, Angie Lackenby, Omolola Akinbami, Tiina Talts, Leena Bhaw, Richard Myers, Steven Platt, Kirstin Edwards, Jonathan Hubb, Joanna Ellis, Maria Zambon
EPI_ISL_424394	hCoV-19/Iceland/370/2020	Europe / Iceland / Reykjavik	2020-03-19	The National University Hospital of Iceland	deCODE genetics	Daniel F Gudbjartsson; Agnar Helgason; Hakon Jonsson; Olafur T Magnusson; Pall Melsted; Gudmundur L Norddahl; Jona Saemundsdottir; Asgeir Sigurdsson; Patrick Sulem; Arna B Agustsdottir; Berglind Eiriksdottir; Run Fridriksdottir; Elisabet E Gardarsdottir; Gudmundur Georgsson; Olafia S Gretarsdottir; Kjartan R Gudmundsson; Thora R Gunnarsdottir; Arnaldur Gylfason; Hilma Holm; Brynjar O Jensson; Asl…
EPI_ISL_423061	hCoV-19/England/20134004204/2020	Europe / United Kingdom / England	2020-03-23	Respiratory Virus Unit, Microbiology Services Colindale, Public Health England	Respiratory Virus Unit, Microbiology Services Colindale, Public Health England	Monica Galiano, Shahjahan Miah, Angie Lackenby, Omolola Akinbami, Tiina Talts, Leena Bhaw, Richard Myers, Steven Platt, Kirstin Edwards, Jonathan Hubb, Joanna Ellis, Maria Zambon
EPI_ISL_424393	hCoV-19/Iceland/369/2020	Europe / Iceland / Reykjavik	2020-03-19	The National University Hospital of Iceland	deCODE genetics	Daniel F Gudbjartsson; Agnar Helgason; Hakon Jonsson; Olafur T Magnusson; Pall Melsted; Gudmundur L Norddahl; Jona Saemundsdottir; Asgeir Sigurdsson; Patrick Sulem; Arna B Agustsdottir; Berglind Eiriksdottir; Run Fridriksdottir; Elisabet E Gardarsdottir; Gudmundur Georgsson; Olafia S Gretarsdottir; Kjartan R Gudmundsson; Thora R Gunnarsdottir; Arnaldur Gylfason; Hilma Holm; Brynjar O Jensson; Asl…
[truncated: 9,672 more rows]
